# Supplementary material for: Morphological and hormonal diversity in rose (Rosa hybrida L.) and potato (Solanum tuberosum L.) Ri genotypes: A comparative study
Source: PLoS One. 2026 Apr 15;21(4):e0345941. doi: 10.1371/journal.pone.0345941 (PMC13082669; doi:10.1371/journal.pone.0345941)
Supplement: S1 File — Measurements of morphological, expression and hormone data. In vitro roots, internodes, shoots, leaf parameters, dry masses, root hair parameters, primer efficiencies, Ct values, hormone analysis matrix, hormone concentrations. (XLSX) [file pone.0345941.s001.xlsx]

## Sheet: Internal_genotype_coding
Working group internal Code	Publication Code
Am	Am
Am1	Am1
Am2	Am2
Am6	Am3
Am0	Am4
Am3	Am5
Am5	Am6
ND	ND
NDwt	ND1
NDgfp	ND2
Ds	Ds
Ds9	Ds_noRi
DsA	Ds1
Ds18	Ds2
Ds17	Ds3
Ds2	Ds4

## Sheet: In_vitro_roots
Genotype	Plant	Days	Root_length_sum_mm	Root_n
Am	2	14	51.25
Am	3	14	3.14
Am	4	14	60.58
Am	5	14	59.67
Am4	1	14	67.04
Am4	2	14	36.33
Am4	3	14	24.55
Am4	4	14	155.51
Am4	5	14	135.15
Am4	6	14	132.83
Am4	4	14	147.71
Am4	5	14	33.28
Am4	6	14	124.31
Am1	1	14	81.63
Am1	2	14	15.66
Am1	4	14	146.24
Am1	5	14	32.27
Am2	2	14	28.55
Am2	3	14	140.26
Am2	4	14	31.73
Am2	5	14	208.16
Am2	6	14	94.2
Am5	1	14	162.37
Am5	2	14	201.95
Am5	3	14	176.65
Am5	5	14	129.78
Am5	6	14	206.87
Am5	7	14	101.73
Am6	1	14	99.49
Am6	2	14	145.96
Am6	3	14	143.8
Am6	4	14	137.37
Am6	5	14	65.51
Am6	6	14	65.09
Am6	7	14	82.61
Am3	1	14	33.19
Am3	2	14	96.97
Am3	4	14	13.38
Am3	5	14	16.25
Am	1	21	205.82
Am	1	21	36.25
Am	1	21	125.82
Am	1	21	98.76
Am	1	21	20.96
Am	2	21	100.53
Am	2	21	40.76
Am4	1	21	228.57
Am4	1	21	164.75
Am4	1	21	261.97
Am4	1	21	249.9
Am4	1	21	373.49
Am4	1	21	241.04
Am4	2	21	328.69
Am4	2	21	235.57
Am4	2	21	308.31
Am1	1	21	45.5
Am1	1	21	188.14
Am1	1	21	38.95
Am1	1	21	44.43
Am1	1	21	40.5
Am1	2	21	263.1
Am1	2	21	58.39
Am1	2	21	117.96
Am2	1	21	221.56
Am2	1	21	124.75
Am2	1	21	24.07
Am2	1	21	243.55
Am2	1	21	147.99
Am2	2	21	23.66
Am2	2	21	482.89
Am2	2	21	222.85
Am5	1	21	299.53
Am5	1	21	386.78
Am5	1	21	380.4
Am5	2	21	297.74
Am5	2	21	433.26
Am5	2	21	342.42
Am6	1	21	143.72
Am6	1	21	291.67
Am6	1	21	250.53
Am6	1	21	284.67
Am6	1	21	315.02
Am6	2	21	252.75
Am6	2	21	276.77
Am6	2	21	195.57
Am3	1	21	62.26
Am3	1	21	69.36
Am3	1	21	42.12
Am3	2	21	95.86
Am3	2	21	145.39
Am3	2	21	44.91
Am	2	28	279.62	16
Am	3	28	66.12	5
Am	4	28	150.05	8
Am	5	28	115.39	7
Am	6	28	43.28	2
Am	5	28	19.6	1
Am	6	28	46.55	4
Am4	1	28	335.03	12
Am4	2	28	226.53	13
Am4	3	28	341.37	11
Am4	4	28	348.66	19
Am4	5	28	517.46	13
Am4	6	28	306.66	9
Am4	4	28	422.95	17
Am4	5	28	371.22	18
Am4	6	28	324.91	12
Am1	1	28	276.41	5
Am1	2	28	294.74	8
Am1	3	28	155.55	4
Am1	4	28	106.55	1
Am1	5	28	91.75	2
Am1	4	28	410.03	7
Am1	5	28	160.81	3
Am1	6	28	204.49	5
Am2	2	28	367.31	6
Am2	3	28	157.79	9
Am2	4	28	310.86	7
Am2	5	28	194.85	4
Am2	6	28	226.04	11
Am2	5	28	631.83	14
Am2	6	28	316.69	7
Am5	1	28	371.24	11
Am5	2	28	513.04	13
Am5	3	28	492.62	16
Am5	4	28	401.23	10
Am5	5	28	574.52	14
Am5	6	28	510.14	13
Am6	1	28	258.93	6
Am6	2	28	417	10
Am6	3	28	486.64	12
Am6	4	28	425.92	11
Am6	5	28	433.05	11
Am6	6	28	533.64	13
Am6	5	28	506.99	11
Am6	6	28	300.06	8
Am3	1	28	105.45	3
Am3	2	28	96.59	2
Am3	3	28	125.9	4
Am3	6	28	139.01	5
Am3	5	28	368.01	11
Am3	6	28	191.17	10
Ds	1	7	51.381	6
Ds	2	7	16.527	4
Ds	3	7	72.303	5
Ds	1	7	18.357	3
Ds	2	7	21.327	4
Ds	3	7	27.835	5
Ds	1	10	187.715	6
Ds	2	10	122.203	4
Ds	3	10	246.183	7
Ds	1	10	130.346	4
Ds	2	10	146.794	4
Ds	3	10	195.209	5
Ds	1	12	286.398	6
Ds	2	12	212.116	4
Ds	3	12	405.997	7
Ds	1	12	197.922	4
Ds	2	12	257.63	4
Ds	3	12	313.847	5
Ds	1	14	432.702	6
Ds	2	14	340.486	4
Ds	3	14	551.792	6
Ds	1	14	338.87	4
Ds	2	14	396.81	4
Ds	3	14	421.907	5
Ds4	1	7	57.284	8
Ds4	2	7	54.798	10
Ds4	3	7	95.68	11
Ds4	1	7	10.948	4
Ds4	2	7	18.184	7
Ds4	3	7	20.857	6
Ds4	1	10	386.986	13
Ds4	2	10	345.314	15
Ds4	3	10	399.444	15
Ds4	1	10	121.145	5
Ds4	2	10	153.097	7
Ds4	3	10	132.493	7
Ds4	1	12	632.891	11
Ds4	2	12	658.38	11
Ds4	3	12	729.547	11
Ds4	1	12	266.502	5
Ds4	2	12	405.815	9
Ds4	3	12	265.197	7
Ds4	1	14	917.315	12
Ds4	2	14	1010.597	11
Ds4	3	14	1298.017	14
Ds4	1	14	506.2	5
Ds4	2	14	672.95	9
Ds4	3	14	465.564	7
Ds_noRi	1	7	10.212	3
Ds_noRi	2	7	10.686	4
Ds_noRi	3	7	11.476	2
Ds_noRi	1	7	5.737	4
Ds_noRi	2	7	12.03	5
Ds_noRi	3	7	3.058	2
Ds_noRi	1	10	84.67	4
Ds_noRi	2	10	87.529	5
Ds_noRi	3	10	78.579	4
Ds_noRi	1	10	96.948	5
Ds_noRi	2	10	126.958	7
Ds_noRi	3	10	45.576	4
Ds_noRi	1	12	148.252	4
Ds_noRi	2	12	138.314	5
Ds_noRi	3	12	141.461	4
Ds_noRi	1	12	186.409	5
Ds_noRi	2	12	242.428	7
Ds_noRi	3	12	96.253	4
Ds_noRi	1	14	222.14	5
Ds_noRi	2	14	209.66	5
Ds_noRi	3	14	291.999	4
Ds_noRi	1	14	263.926	5
Ds_noRi	2	14	353.946	7
Ds_noRi	3	14	142.429	4
Ds3	1	7	71.678	9
Ds3	2	7	99.688	13
Ds3	3	7	72.811	8
Ds3	1	7	32.382	5
Ds3	2	7	26.112	4
Ds3	3	7	48.465	10
Ds3	1	10	361.248	10
Ds3	2	10	474.813	14
Ds3	3	10	349.891	9
Ds3	1	10	135.155	5
Ds3	2	10	157.896	6
Ds3	3	10	406.266	13
Ds3	1	12	698.53	8
Ds3	2	12	843.245	13
Ds3	3	12	607.912	9
Ds3	1	12	333.851	20
Ds3	2	12	390.399	8
Ds3	3	12	700.151	12
Ds3	1	14	1244.193	10
Ds3	2	14	1419.271	13
Ds3	3	14	1070.834	9
Ds3	1	14	762.732	5
Ds3	2	14	662.139	7
Ds3	3	14	1088.13	12
Ds2	1	7	71.276	12
Ds2	2	7	54.268	12
Ds2	3	7	21.584	5
Ds2	1	7	24.144	3
Ds2	2	7	19.907	5
Ds2	3	7	15.315	6
Ds2	1	10	453.728	14
Ds2	2	10	340.454	12
Ds2	3	10	159.003	5
Ds2	1	10	117.644	5
Ds2	2	10	169.417	7
Ds2	3	10	179.3	11
Ds2	1	12	771.218	13
Ds2	2	12	547.661	11
Ds2	3	12	266.07	5
Ds2	1	12	439.79	7
Ds2	2	12	694.303	5
Ds2	3	12	468.783	10
Ds2	1	14	1174.756	13
Ds2	2	14	836.782	11
Ds2	3	14	562.984	7
Ds2	1	14	816.387	7
Ds2	2	14	933.209	5
Ds2	3	14	584.953	10
Ds1	1	7	22.328	4
Ds1	2	7	111.611	9
Ds1	3	7	71.807	8
Ds1	1	7	49.837	8
Ds1	2	7	20.768	5
Ds1	3	7	29.65	7
Ds1	1	10	243.432	12
Ds1	2	10	328.082	12
Ds1	3	10	385.465	10
Ds1	1	10	210.976	9
Ds1	2	10	161.102	8
Ds1	3	10	192.223	8
Ds1	1	12	387.87	11
Ds1	2	12	459.593	10
Ds1	3	12	532.9	9
Ds1	1	12	429.437	8
Ds1	2	12	594.375	6
Ds1	3	12	635.598	8
Ds1	1	14	686.647	15
Ds1	2	14	1011.326	8
Ds1	3	14	939.816	9
Ds1	1	14	728.297	9
Ds1	2	14	770.402	8
Ds1	3	14	704.384	7
ND	1	14
ND	2	14	82.144
ND	3	14	8.948
ND	4	14	41.434
ND	5	14
ND	6	14	16.337
ND	1	14	35.364
ND	2	14
ND	3	14
ND1	1	14
ND1	2	14
ND1	3	14	7.041
ND1	1	14	36.51
ND1	2	14	33.715
ND1	3	14	17.584
ND1	4	14	116.549
ND1	5	14
ND1	6	14	14.245
ND2	1	14	103.362
ND2	2	14	40.474
ND2	3	14	23.322
ND2	4	14	61.685
ND2	5	14	12.056
ND2	6	14
ND2	4	14	26.946
ND2	5	14
ND2	6	14	30.777
ND	1	21
ND	2	21	104.541
ND	3	21	74.233
ND	4	21	96.226
ND	5	21	53.599
ND	6	21	53.792
ND	1	21	144.256
ND	2	21	31.645
ND	3	21
ND1	1	21	154.893
ND1	2	21	154.134
ND1	3	21	131.391
ND1	1	21	209.971
ND1	2	21	124.155
ND1	3	21	208.547
ND1	4	21	276.169
ND1	5	21
ND1	6	21	91.4
ND2	1	21	447.534
ND2	2	21	242.1
ND2	3	21	304.455
ND2	4	21	213.067
ND2	5	21	159.735
ND2	6	21
ND2	4	21	372.134
ND2	5	21	75.682
ND2	6	21	186.009
ND	1	28
ND	2	28	111.206	6
ND	3	28	85.104	4
ND	4	28	106.935	3
ND	5	28	71.012	4
ND	6	28	67.491	2
ND	1	28	180.352	6
ND	2	28	64.26	6
ND	3	28
ND1	1	28	271.509	8
ND1	2	28	251.638	8
ND1	3	28	216.847	9
ND1	1	28	289.486	8
ND1	2	28	156.642	9
ND1	3	28	343.356	7
ND1	4	28	392.087	16
ND1	5	28
ND1	6	28	187.341	8
ND2	1	28	532.555	17
ND2	2	28	289.613	10
ND2	3	28	414.002	10
ND2	4	28	263.77	8
ND2	5	28	220.209	6
ND2	6	28
ND2	4	28	650.749	16
ND2	5	28	112.719	6
ND2	6	28	429.776	10

## Sheet: In_vivo_internodes
Genotype	Plant_ID	Shoot_ID	Single_internode_length_mm	Shoot_num
Am	1	1	24
Am	1	1	28
Am	1	1	43
Am	1	1	44
Am	1	1	48
Am	1	1	46
Am	1	1	47
Am	1	1	50
Am	1	1	50
Am	1	1	49
Am	1	2	46
Am	1	2	40
Am	1	3	35
Am	1	3	33
Am	1	4	47	4
Am	2	1	42
Am	2	1	35
Am	2	1	25
Am	2	1	30
Am	2	1	34
Am	2	1	40
Am	2	1	45
Am	2	1	47
Am	2	1	40
Am	2	1	40
Am	2	2	32
Am	2	3	26
Am	2	3	60
Am	2	4	35
Am	2	5	25	5
Am	3	1	24
Am	3	1	25
Am	3	1	32
Am	3	1	42
Am	3	1	46
Am	3	1	48
Am	3	1	46
Am	3	1	48
Am	3	1	47
Am	3	1	47
Am	3	2	43
Am	3	2	55
Am	3	3	35
Am	3	4	36
Am	3	5	34	5
Am4	1	1	32
Am4	1	1	25
Am4	1	1	21
Am4	1	1	21
Am4	1	1	28
Am4	1	1	30
Am4	1	1	25
Am4	1	1	30
Am4	1	1	26
Am4	1	1	21
Am4	1	1	31
Am4	1	2	20
Am4	1	2	18
Am4	1	2	20
Am4	1	2	19	5
Am4	2	1	16
Am4	2	1	18
Am4	2	1	19
Am4	2	1	20
Am4	2	1	22
Am4	2	1	25
Am4	2	1	14
Am4	2	1	14
Am4	2	1	23
Am4	2	1	34
Am4	2	1	31
Am4	2	1	31
Am4	2	2	15
Am4	2	2	23
Am4	2	2	14	5
Am4	3	1	16
Am4	3	1	10
Am4	3	1	20
Am4	3	1	19
Am4	3	1	17
Am4	3	1	20
Am4	3	1	16
Am4	3	1	10
Am4	3	1	14
Am4	3	1	14
Am4	3	1	20
Am4	3	1	24
Am4	3	1	25
Am4	3	1	20
Am4	3	2	15	4
Am1	1	1	26
Am1	1	1	33
Am1	1	1	30
Am1	1	1	24
Am1	1	1	25
Am1	1	1	38
Am1	1	1	45
Am1	1	1	40
Am1	1	1	27
Am1	1	1	27
Am1	1	1	24
Am1	1	1	24
Am1	1	1	36
Am1	1	2	30
Am1	1	2	40	3
Am1	2	1	23
Am1	2	1	32
Am1	2	1	27
Am1	2	1	25
Am1	2	1	24
Am1	2	1	25
Am1	2	1	37
Am1	2	1	42
Am1	2	1	43
Am1	2	1	44
Am1	2	1	49
Am1	2	2	32
Am1	2	2	38
Am1	2	2	48
Am1	2	2	50	3
Am1	3	1	14
Am1	3	1	10
Am1	3	1	24
Am1	3	1	25
Am1	3	1	27
Am1	3	1	23
Am1	3	1	36
Am1	3	1	45
Am1	3	1	34
Am1	3	1	29
Am1	3	1	29
Am1	3	1	34
Am1	3	1	42
Am1	3	1	40
Am1	3	2	30	3
Am2	1	1	14
Am2	1	1	18
Am2	1	1	21
Am2	1	1	34
Am2	1	1	43
Am2	1	1	26
Am2	1	1	27
Am2	1	1	40
Am2	1	1	48
Am2	1	1	52
Am2	1	2	20
Am2	1	2	42
Am2	1	2	45
Am2	1	2	32
Am2	1	3	38	5
Am2	2	1	16
Am2	2	1	25
Am2	2	1	29
Am2	2	1	23
Am2	2	1	22
Am2	2	1	41
Am2	2	1	36
Am2	2	1	27
Am2	2	1	32
Am2	2	1	37
Am2	2	1	38
Am2	2	2	22
Am2	2	2	29
Am2	2	2	21
Am2	2	3	25	5
Am2	3	1	16
Am2	3	1	24
Am2	3	1	32
Am2	3	1	33
Am2	3	1	42
Am2	3	1	38
Am2	3	1	31
Am2	3	1	26
Am2	3	1	21
Am2	3	1	25
Am2	3	1	36
Am2	3	1	48
Am2	3	2	25
Am2	3	2	35
Am2	3	2	36	5
Am5	1	1	16
Am5	1	1	22
Am5	1	1	23
Am5	1	1	20
Am5	1	1	24
Am5	1	1	25
Am5	1	1	38
Am5	1	1	29
Am5	1	1	25
Am5	1	1	23
Am5	1	1	25
Am5	1	1	22
Am5	1	1	22
Am5	1	1	40
Am5	1	2	27	3
Am5	2	1	19
Am5	2	1	20
Am5	2	1	20
Am5	2	1	19
Am5	2	1	22
Am5	2	1	38
Am5	2	1	29
Am5	2	1	27
Am5	2	1	29
Am5	2	1	32
Am5	2	1	33
Am5	2	1	35
Am5	2	1	43
Am5	2	2	14
Am5	2	2	34	2
Am5	3	1	20
Am5	3	1	23
Am5	3	1	22
Am5	3	1	24
Am5	3	1	32
Am5	3	1	40
Am5	3	1	25
Am5	3	1	15
Am5	3	1	17
Am5	3	1	37
Am5	3	1	45
Am5	3	1	38
Am5	3	2	18
Am5	3	2	20
Am5	3	2	21	4
Am6	1	1	24
Am6	1	1	22
Am6	1	1	23
Am6	1	1	25
Am6	1	1	20
Am6	1	1	30
Am6	1	1	34
Am6	1	1	27
Am6	1	1	24
Am6	1	1	30
Am6	1	1	34
Am6	1	1	40
Am6	1	1	38
Am6	1	1	34
Am6	1	2	21	3
Am6	2	1	26
Am6	2	1	30
Am6	2	1	31
Am6	2	1	24
Am6	2	1	28
Am6	2	1	43
Am6	2	1	24
Am6	2	1	25
Am6	2	1	27
Am6	2	1	34
Am6	2	1	32
Am6	2	1	30
Am6	2	1	25
Am6	2	2	18
Am6	2	2	20	4
Am6	3	1	10
Am6	3	1	12
Am6	3	1	15
Am6	3	1	25
Am6	3	1	30
Am6	3	1	34
Am6	3	1	23
Am6	3	1	31
Am6	3	1	40
Am6	3	1	26
Am6	3	1	25
Am6	3	1	28
Am6	3	1	33
Am6	3	1	31
Am6	3	1	26	4
Am3	1	1	25
Am3	1	1	25
Am3	1	1	25
Am3	1	1	23
Am3	1	1	21
Am3	1	1	25
Am3	1	1	23
Am3	1	1	19
Am3	1	1	23
Am3	1	1	41
Am3	1	1	44
Am3	1	1	30
Am3	1	1	35
Am3	1	1	31
Am3	1	2	20	6
Am3	2	1	23
Am3	2	1	26
Am3	2	1	33
Am3	2	1	33
Am3	2	1	35
Am3	2	1	29
Am3	2	1	32
Am3	2	1	22
Am3	2	1	24
Am3	2	1	27
Am3	2	1	31
Am3	2	1	32
Am3	2	1	30
Am3	2	2	16
Am3	2	2	42	5
Am3	3	1	23
Am3	3	1	21
Am3	3	1	16
Am3	3	1	19
Am3	3	1	28
Am3	3	1	24
Am3	3	1	21
Am3	3	1	27
Am3	3	1	35
Am3	3	1	37
Am3	3	1	28
Am3	3	1	27
Am3	3	2	28
Am3	3	2	32
Am3	3	2	38	6
Ds	1	1	14
Ds	1	1	15
Ds	1	1	14
Ds	1	1	15
Ds	1	1	14
Ds	1	1	17
Ds	1	1	10
Ds	1	1	10
Ds	1	2	14
Ds	1	2	12
Ds	1	2	17
Ds	1	2	15
Ds	1	2	11
Ds	1	3	28
Ds	1	3	33	7
Ds	2	1	14
Ds	2	1	14
Ds	2	1	15
Ds	2	1	19
Ds	2	1	20
Ds	2	1	18
Ds	2	2	20
Ds	2	2	21
Ds	2	2	18
Ds	2	2	23
Ds	2	2	20
Ds	2	2	15
Ds	2	3	24
Ds	2	3	25
Ds	2	3	24	4
Ds	3	1	20
Ds	3	1	10
Ds	3	1	10
Ds	3	1	12
Ds	3	1	20
Ds	3	1	19
Ds	3	1	12
Ds	3	1	10
Ds	3	2	15
Ds	3	2	14
Ds	3	2	15
Ds	3	2	10
Ds	3	3	15
Ds	3	3	20
Ds	3	3	34	8
Ds1	1	1	7
Ds1	1	1	8
Ds1	1	1	9
Ds1	1	1	7
Ds1	1	1	10
Ds1	1	1	11
Ds1	1	1	10
Ds1	1	1	10
Ds1	1	1	9
Ds1	1	1	10
Ds1	1	1	13
Ds1	1	2	6
Ds1	1	2	7
Ds1	1	2	7
Ds1	1	2	8	4
Ds1	2	1	6
Ds1	2	1	5
Ds1	2	1	10
Ds1	2	1	7
Ds1	2	1	10
Ds1	2	1	10
Ds1	2	1	8
Ds1	2	2	8
Ds1	2	2	10
Ds1	2	2	7
Ds1	2	2	10
Ds1	2	2	10
Ds1	2	2	8
Ds1	2	3	6
Ds1	2	3	7	3
Ds1	3	1	9
Ds1	3	1	12
Ds1	3	1	6
Ds1	3	1	7
Ds1	3	1	6
Ds1	3	1	6
Ds1	3	1	7
Ds1	3	2	7
Ds1	3	2	8
Ds1	3	2	8
Ds1	3	2	6
Ds1	3	2	17
Ds1	3	2	11
Ds1	3	3	8
Ds1	3	3	7	3
Ds4	1	1	14
Ds4	1	1	16
Ds4	1	1	18
Ds4	1	1	17
Ds4	1	1	17
Ds4	1	1	15
Ds4	1	1	15
Ds4	1	1	13
Ds4	1	1	10
Ds4	1	2	13
Ds4	1	2	14
Ds4	1	2	14
Ds4	1	2	13
Ds4	1	2	13
Ds4	1	2	8	4
Ds4	2	1	9
Ds4	2	1	8
Ds4	2	1	10
Ds4	2	1	12
Ds4	2	1	14
Ds4	2	1	18
Ds4	2	1	15
Ds4	2	1	16
Ds4	2	1	10
Ds4	2	1	12
Ds4	2	2	15
Ds4	2	2	13
Ds4	2	2	14
Ds4	2	2	13
Ds4	2	2	10	5
Ds4	3	1	14
Ds4	3	1	16
Ds4	3	1	13
Ds4	3	1	10
Ds4	3	1	12
Ds4	3	2	15
Ds4	3	2	18
Ds4	3	2	16
Ds4	3	2	12
Ds4	3	2	10
Ds4	3	3	17
Ds4	3	3	21
Ds4	3	3	14
Ds4	3	3	10
Ds4	3	3	10	4
Ds_noRi	1	1	16
Ds_noRi	1	1	20
Ds_noRi	1	1	19
Ds_noRi	1	1	26
Ds_noRi	1	1	24
Ds_noRi	1	1	29
Ds_noRi	1	1	22
Ds_noRi	1	2	17
Ds_noRi	1	2	22
Ds_noRi	1	2	20
Ds_noRi	1	2	21
Ds_noRi	1	3	27
Ds_noRi	1	3	23
Ds_noRi	1	3	18
Ds_noRi	1	4	21	5
Ds_noRi	2	1	12
Ds_noRi	2	1	15
Ds_noRi	2	1	14
Ds_noRi	2	1	14
Ds_noRi	2	1	15
Ds_noRi	2	1	16
Ds_noRi	2	1	14
Ds_noRi	2	2	16
Ds_noRi	2	2	14
Ds_noRi	2	2	16
Ds_noRi	2	2	13
Ds_noRi	2	2	14
Ds_noRi	2	3	17
Ds_noRi	2	3	15
Ds_noRi	2	3	14	7
Ds_noRi	3	1	15
Ds_noRi	3	1	17
Ds_noRi	3	1	20
Ds_noRi	3	2	14
Ds_noRi	3	2	15
Ds_noRi	3	2	16
Ds_noRi	3	2	17
Ds_noRi	3	3	17
Ds_noRi	3	3	18
Ds_noRi	3	3	14
Ds_noRi	3	4	14
Ds_noRi	3	4	15
Ds_noRi	3	4	16
Ds_noRi	3	4	19
Ds_noRi	3	5	15	9
Ds3	1	1	14
Ds3	1	1	13
Ds3	1	1	13
Ds3	1	1	10
Ds3	1	1	14
Ds3	1	1	16
Ds3	1	1	14
Ds3	1	1	15
Ds3	1	1	16
Ds3	1	1	16
Ds3	1	1	17
Ds3	1	1	10
Ds3	1	2	12
Ds3	1	2	13
Ds3	1	2	12	2
Ds3	2	1	15
Ds3	2	1	11
Ds3	2	1	12
Ds3	2	1	17
Ds3	2	1	15
Ds3	2	1	20
Ds3	2	1	17
Ds3	2	1	16
Ds3	2	1	13
Ds3	2	1	14
Ds3	2	2	11
Ds3	2	2	12
Ds3	2	2	14
Ds3	2	2	18
Ds3	2	2	10	3
Ds3	3	1	15
Ds3	3	1	14
Ds3	3	1	16
Ds3	3	1	16
Ds3	3	1	17
Ds3	3	1	14
Ds3	3	1	20
Ds3	3	1	16
Ds3	3	1	20
Ds3	3	1	12
Ds3	3	2	20
Ds3	3	2	18
Ds3	3	2	22
Ds3	3	2	25
Ds3	3	2	16	2
Ds2	1	1	13
Ds2	1	1	10
Ds2	1	1	13
Ds2	1	1	15
Ds2	1	1	14
Ds2	1	1	14
Ds2	1	1	16
Ds2	1	1	16
Ds2	1	1	15
Ds2	1	1	16
Ds2	1	1	14
Ds2	1	1	15
Ds2	1	1	10
Ds2	1	2	13
Ds2	1	2	12	3
Ds2	2	1	18
Ds2	2	1	13
Ds2	2	1	12
Ds2	2	1	16
Ds2	2	1	14
Ds2	2	1	14
Ds2	2	1	10
Ds2	2	1	16
Ds2	2	1	17
Ds2	2	1	15
Ds2	2	1	15
Ds2	2	1	20
Ds2	2	1	17
Ds2	2	1	16
Ds2	2	1	15	3
Ds2	3	1	10
Ds2	3	1	12
Ds2	3	1	16
Ds2	3	1	13
Ds2	3	1	12
Ds2	3	1	16
Ds2	3	1	15
Ds2	3	1	15
Ds2	3	1	12
Ds2	3	1	17
Ds2	3	1	16
Ds2	3	1	15
Ds2	3	1	17
Ds2	3	1	15
Ds2	3	1	11	6
ND	1	1	45
ND	1	1	57
ND	1	1	46
ND	1	1	54
ND	1	1	43
ND	1	1	43
ND	1	1	42
ND	1	1	44
ND	1	1	40
ND	1	1	31
ND	1	1	28
ND	1	1	25
ND	1	1	23
ND	1	1	24
ND	1	1	24	1
ND	2	1	43
ND	2	1	42
ND	2	1	52
ND	2	1	43
ND	2	1	41
ND	2	1	40
ND	2	1	35
ND	2	1	25
ND	2	1	24
ND	2	1	36
ND	2	1	22
ND	2	1	34
ND	2	1	45
ND	2	1	47
ND	2	1	45	2
ND	3	1	39
ND	3	1	54
ND	3	1	48
ND	3	1	46
ND	3	1	46
ND	3	1	44
ND	3	1	38
ND	3	1	27
ND	3	1	18
ND	3	1	14
ND	3	1	17
ND	3	1	51
ND	3	1	50
ND	3	1	31
ND	3	1	46	3
ND2	1	1	18
ND2	1	1	22
ND2	1	1	17
ND2	1	1	19
ND2	1	1	20
ND2	1	1	21
ND2	1	1	23
ND2	1	1	22
ND2	1	1	22
ND2	1	1	29
ND2	1	1	24
ND2	1	1	29
ND2	1	1	23
ND2	1	1	27
ND2	1	1	26	1
ND2	2	1	22
ND2	2	1	19
ND2	2	1	19
ND2	2	1	14
ND2	2	1	15
ND2	2	1	13
ND2	2	1	13
ND2	2	1	16
ND2	2	1	17
ND2	2	1	24
ND2	2	1	20
ND2	2	1	29
ND2	2	1	30
ND2	2	1	29
ND2	2	1	31	1
ND2	3	1	17
ND2	3	1	15
ND2	3	1	15
ND2	3	1	16
ND2	3	1	14
ND2	3	1	15
ND2	3	1	17
ND2	3	1	20
ND2	3	1	17
ND2	3	1	22
ND2	3	1	24
ND2	3	1	23
ND2	3	1	27
ND2	3	1	25
ND2	3	1	22	2
ND1	1	1	24
ND1	1	1	18
ND1	1	1	24
ND1	1	1	27
ND1	1	1	23
ND1	1	1	26
ND1	1	1	24
ND1	1	1	22
ND1	1	1	23
ND1	1	1	21
ND1	1	1	24
ND1	1	1	21
ND1	1	1	24
ND1	1	1	23
ND1	1	1	24	1
ND1	2	1	17
ND1	2	1	15
ND1	2	1	19
ND1	2	1	14
ND1	2	1	21
ND1	2	1	23
ND1	2	1	24
ND1	2	1	24
ND1	2	1	23
ND1	2	1	26
ND1	2	1	24
ND1	2	1	22
ND1	2	1	21
ND1	2	1	23
ND1	2	1	24	4
ND1	3	1	26
ND1	3	1	32
ND1	3	1	30
ND1	3	1	30
ND1	3	1	31
ND1	3	1	25
ND1	3	1	25
ND1	3	1	23
ND1	3	1	20
ND1	3	1	21
ND1	3	1	17
ND1	3	1	18
ND1	3	1	14
ND1	3	1	25
ND1	3	1	23	1

## Sheet: In_vivo_leaves
Genotype	Plant	CompoundLeaf_length_mm	Petiole_length_mm	Terminal_Leaflet_length_mm	Terminal_Leaflet_width_mm
Am	1	106	50	56	36
Am	1	105	48	57	40
Am	1	122	66	56	42
Am	1	139	77	62	44
Am	1	128	70	58	40
Am	1	145	85	60	45
Am	1	138	78	60	41
Am	1	120	77	43	32
Am	2	100	43	57	36
Am	2	106	46	60	39
Am	2	117	57	60	45
Am	2	131	69	62	45
Am	2	131	70	61	45
Am	2	138	78	60	44
Am	2	132	72	60	41
Am	2	135	79	56	36
Am	3	106	45	61	37
Am	3	102	45	57	40
Am	3	127	65	62	43
Am	3	135	72	63	45
Am	3	135	75	60	41
Am	3	142	82	60	41
Am	3	128	74	54	35
Am	3	122	72	50	31
Am4	1	55	24	31	21
Am4	1	65	32	33	26
Am4	1	62	30	32	25
Am4	1	80	48	32	27
Am4	1	69	44	25	20
Am4	1	65	36	29	22
Am4	1	54	20	34	24
Am4	1	68	37	31	23
Am4	2	61	34	27	19
Am4	2	50	25	25	17
Am4	2	64	37	27	20
Am4	2	76	43	33	24
Am4	2	69	34	35	26
Am4	2	76	43	33	23
Am4	2	74	39	35	24
Am4	2	72	39	33	22
Am4	3	67	42	25	19
Am4	3	51	27	24	18
Am4	3	55	30	25	19
Am4	3	65	26	39	26
Am4	3	61	24	37	26
Am4	3	58	18	40	31
Am4	3	75	45	30	20
Am4	3	74	47	27	20
Am1	1	73	43	30	25
Am1	1	83	40	43	31
Am1	1	96	51	45	35
Am1	1	71	43	28	22
Am1	1	88	55	33	26
Am1	1	68	39	29	25
Am1	1	85	55	30	26
Am1	1	79	50	29	21
Am1	2	78	34	44	29
Am1	2	73	43	30	20
Am1	2	76	46	30	24
Am1	2	91	56	35	24
Am1	2	81	52	29	21
Am1	2	90	57	33	28
Am1	2	88	55	33	28
Am1	2	92	56	36	24
Am1	3	78	40	38	30
Am1	3	69	45	24	21
Am1	3	79	48	31	24
Am1	3	88	57	31	25
Am1	3	88	54	34	25
Am1	3	100	55	45	33
Am1	3	90	53	37	24
Am1	3	74	44	30	24
Am2	1	80	45	35	27
Am2	1	92	45	47	34
Am2	1	99	45	54	35
Am2	1	88	55	33	26
Am2	1	86	53	33	24
Am2	1	104	60	44	34
Am2	1	94	59	35	31
Am2	1	115	65	50	35
Am2	2	105	50	55	36
Am2	2	92	46	46	33
Am2	2	75	48	27	18
Am2	2	91	57	34	27
Am2	2	92	52	40	27
Am2	2	92	53	39	25
Am2	2	85	55	30	20
Am2	2	88	56	32	25
Am2	3	89	45	44	35
Am2	3	94	54	40	34
Am2	3	98	52	46	30
Am2	3	96	54	42	27
Am2	3	75	40	35	27
Am2	3	78	44	34	24
Am2	3	70	34	36	27
Am2	3	71	35	36	28
Am5	1	61	30	31	23
Am5	1	71	34	37	27
Am5	1	75	39	36	26
Am5	1	80	41	39	30
Am5	1	63	38	25	17
Am5	1	64	43	21	15
Am5	1	78	48	30	24
Am5	1	72	45	27	18
Am5	2	77	33	44	30
Am5	2	75	40	35	24
Am5	2	70	43	27	21
Am5	2	72	50	22	16
Am5	2	85	54	31	25
Am5	2	75	50	25	23
Am5	2	75	48	27	21
Am5	2	76	50	26	23
Am5	3	72	37	35	27
Am5	3	76	41	35	27
Am5	3	73	42	31	25
Am5	3	73	44	29	20
Am5	3	79	49	30	28
Am5	3	86	49	37	28
Am5	3	80	46	34	23
Am5	3	73	45	28	23
Am6	1	79	38	41	25
Am6	1	87	41	46	33
Am6	1	87	49	38	29
Am6	1	87	53	34	29
Am6	1	91	56	35	25
Am6	1	88	55	33	23
Am6	1	91	57	34	27
Am6	1	85	58	27	22
Am6	2	81	38	43	29
Am6	2	76	45	31	21
Am6	2	65	33	32	24
Am6	2	76	45	31	27
Am6	2	74	41	33	24
Am6	2	79	48	31	25
Am6	2	73	43	30	22
Am6	2	70	43	27	23
Am6	3	71	44	27	25
Am6	3	68	38	30	23
Am6	3	80	37	43	30
Am6	3	61	39	22	16
Am6	3	69	45	24	18
Am6	3	62	35	27	19
Am6	3	81	49	32	24
Am6	3	80	47	33	24
Am3	1	72	38	34	25
Am3	1	82	47	35	29
Am3	1	86	44	42	28
Am3	1	75	41	34	26
Am3	1	83	43	40	33
Am3	1	85	50	35	31
Am3	1	77	47	30	21
Am3	1	84	47	37	26
Am3	2	81	46	35	30
Am3	2	80	44	36	30
Am3	2	67	34	33	25
Am3	2	70	40	30	25
Am3	2	75	44	31	22
Am3	2	72	50	22	18
Am3	2	85	48	37	26
Am3	2	86	55	31	25
Am3	3	78	50	28	24
Am3	3	83	47	36	27
Am3	3	79	44	35	24
Am3	3	68	44	24	20
Am3	3	81	40	41	32
Am3	3	73	43	30	20
Am3	3	78	44	34	23
Am3	3	76	49	27	20
Ds	1	161	96	65	47
Ds	1	183	106	77	63
Ds	1	189	114	75	64
Ds	1	153	103	50	34
Ds	1	145	80	65	47
Ds	1	172	104	68	49
Ds	1	194	113	81	64
Ds	1	146	82	64	50
Ds	1	169	102	67	47
Ds	1	150	93	57	46
Ds	2	158	95	63	47
Ds	2	144	91	53	43
Ds	2	133	75	58	44
Ds	2	145	93	52	44
Ds	2	141	84	57	46
Ds	2	138	82	56	45
Ds	2	158	94	64	46
Ds	2	152	90	62	49
Ds	2	148	93	55	43
Ds	2	137	77	60	46
Ds	3	192	115	77	56
Ds	3	160	90	70	53
Ds	3	178	106	72	53
Ds	3	157	103	54	46
Ds	3	158	110	48	41
Ds	3	174	104	70	54
Ds	3	166	95	71	55
Ds	3	192	113	79	58
Ds	3	145	78	67	44
Ds	3	128	70	58	47
Ds1	1	119	76	43	25
Ds1	1	120	78	42	28
Ds1	1	118	58	60	43
Ds1	1	114	56	58	44
Ds1	1	118	60	58	49
Ds1	1	109	54	55	37
Ds1	1	146	89	57	42
Ds1	1	128	70	58	42
Ds1	1	136	71	65	46
Ds1	1	139	80	59	44
Ds1	2	110	60	50	33
Ds1	2	92	51	41	27
Ds1	2	107	60	47	37
Ds1	2	99	53	46	35
Ds1	2	98	53	45	35
Ds1	2	89	54	35	24
Ds1	2	136	70	66	50
Ds1	2	141	77	64	42
Ds1	2	124	70	54	36
Ds1	2	132	78	54	37
Ds1	3	117	71	46	36
Ds1	3	102	56	46	32
Ds1	3	122	65	57	41
Ds1	3	135	80	55	35
Ds1	3	125	70	55	45
Ds1	3	142	80	62	41
Ds1	3	170	107	63	40
Ds1	3	150	88	62	43
Ds1	3	176	111	65	39
Ds1	3	158	96	62	44
Ds4	1	139	76	63	40
Ds4	1	130	69	61	36
Ds4	1	112	58	54	35
Ds4	1	159	94	65	40
Ds4	1	130	74	56	36
Ds4	1	146	83	63	45
Ds4	1	153	85	68	46
Ds4	1	152	82	70	56
Ds4	1	154	94	60	54
Ds4	1	152	85	67	47
Ds4	2	136	71	65	43
Ds4	2	150	84	66	44
Ds4	2	130	75	55	29
Ds4	2	102	60	42	26
Ds4	2	111	58	53	34
Ds4	2	127	79	48	20
Ds4	2	153	79	74	60
Ds4	2	141	76	65	50
Ds4	2	135	70	65	47
Ds4	2	142	75	67	42
Ds4	3	137	72	65	46
Ds4	3	133	68	65	47
Ds4	3	140	69	71	58
Ds4	3	142	68	74	53
Ds4	3	136	73	63	45
Ds4	3	133	88	45	34
Ds4	3	158	88	70	50
Ds4	3	142	75	67	48
Ds4	3	127	72	55	44
Ds4	3	139	77	62	47
Ds_noRi	1	170	100	70	50
Ds_noRi	1	175	108	67	43
Ds_noRi	1	166	92	74	49
Ds_noRi	1	175	102	73	51
Ds_noRi	1	148	88	60	42
Ds_noRi	1	140	82	58	40
Ds_noRi	1	184	106	78	59
Ds_noRi	1	175	102	73	59
Ds_noRi	1	164	90	74	56
Ds_noRi	1	177	107	70	51
Ds_noRi	2	140	86	54	38
Ds_noRi	2	159	102	57	40
Ds_noRi	2	148	96	52	42
Ds_noRi	2	151	93	58	43
Ds_noRi	2	133	83	50	43
Ds_noRi	2	166	106	60	51
Ds_noRi	2	169	104	65	57
Ds_noRi	2	137	80	57	48
Ds_noRi	2	133	81	52	42
Ds_noRi	2	136	79	57	48
Ds_noRi	3	130	80	50	40
Ds_noRi	3	139	75	64	48
Ds_noRi	3	136	83	53	40
Ds_noRi	3	146	90	56	45
Ds_noRi	3	168	106	62	48
Ds_noRi	3	155	95	60	44
Ds_noRi	3	140	80	60	50
Ds_noRi	3	143	79	64	51
Ds_noRi	3	140	83	57	49
Ds_noRi	3	134	90	44	43
Ds3	1	161	95	66	45
Ds3	1	135	80	55	41
Ds3	1	156	93	63	44
Ds3	1	136	78	58	40
Ds3	1	168	100	68	52
Ds3	1	154	91	63	45
Ds3	1	159	92	67	47
Ds3	1	163	105	58	44
Ds3	1	136	72	64	46
Ds3	1	169	98	71	50
Ds3	2	151	105	46	32
Ds3	2	148	90	58	42
Ds3	2	161	93	68	53
Ds3	2	163	96	67	45
Ds3	2	143	88	55	37
Ds3	2	144	88	56	36
Ds3	2	173	98	75	56
Ds3	2	161	90	71	54
Ds3	2	170	97	73	55
Ds3	2	191	109	82	63
Ds3	3	161	89	72	47
Ds3	3	194	116	78	48
Ds3	3	186	110	76	52
Ds3	3	191	115	76	48
Ds3	3	161	105	56	46
Ds3	3	197	120	77	46
Ds3	3	174	106	68	46
Ds3	3	147	80	67	53
Ds3	3	175	99	76	59
Ds3	3	190	118	72	54
Ds2	1	168	100	68	46
Ds2	1	153	95	58	40
Ds2	1	149	103	46	35
Ds2	1	135	75	60	40
Ds2	1	164	102	62	37
Ds2	1	152	88	64	44
Ds2	1	153	89	64	34
Ds2	1	177	112	65	39
Ds2	1	172	108	64	35
Ds2	1	184	120	64	45
Ds2	2	158	98	60	36
Ds2	2	160	96	64	36
Ds2	2	144	84	60	32
Ds2	2	148	87	61	37
Ds2	2	163	110	53	41
Ds2	2	161	100	61	34
Ds2	2	173	103	70	54
Ds2	2	157	94	63	47
Ds2	2	138	78	60	47
Ds2	2	158	88	70	50
Ds2	3	147	89	58	42
Ds2	3	155	94	61	41
Ds2	3	155	98	57	46
Ds2	3	135	78	57	40
Ds2	3	148	90	58	38
Ds2	3	136	74	62	34
Ds2	3	159	92	67	49
Ds2	3	161	94	67	46
Ds2	3	144	80	64	46
Ds2	3	118	62	56	41
ND	1	111	75	36	26
ND	1	115	74	41	28
ND	1	116	71	45	33
ND	1	118	74	44	32
ND	1	111	71	40	33
ND	1	106	66	40	32
ND	1	92	57	35	27
ND	1	75	45	30	25
ND	2	97	70	27	20
ND	2	107	71	36	27
ND	2	123	81	42	30
ND	2	108	69	39	31
ND	2	113	70	43	31
ND	2	107	65	42	33
ND	2	101	61	40	32
ND	2	84	47	37	30
ND	3	95	68	27	19
ND	3	102	68	34	24
ND	3	110	72	38	27
ND	3	113	69	44	33
ND	3	101	63	38	31
ND	3	87	52	35	30
ND	3	75	44	31	24
ND	3	68	41	27	23
ND2	1	70	52	18	15
ND2	1	45	35	10	13
ND2	1	58	43	15	17
ND2	1	60	42	18	16
ND2	1	54	35	19	15
ND2	1	68	39	29	23
ND2	1	57	33	24	18
ND2	1	68	37	31	24
ND2	2	65	40	25	23
ND2	2	56	38	18	15
ND2	2	62	36	26	18
ND2	2	61	34	27	15
ND2	2	71	41	30	21
ND2	2	64	34	30	24
ND2	2	61	39	22	17
ND2	2	58	35	23	17
ND2	3	48	36	12	11
ND2	3	64	39	25	20
ND2	3	58	35	23	16
ND2	3	77	41	36	24
ND2	3	68	44	24	20
ND2	3	72	37	35	27
ND2	3	69	32	37	28
ND2	3	60	34	26	19
ND1	1	55	36	19	13
ND1	1	56	32	24	17
ND1	1	57	35	22	17
ND1	1	61	35	26	22
ND1	1	59	34	25	21
ND1	1	49	28	21	17
ND1	1	57	31	26	21
ND1	1	58	31	27	21
ND1	2	48	32	16	12
ND1	2	52	25	27	24
ND1	2	53	29	24	17
ND1	2	57	30	27	21
ND1	2	56	30	26	22
ND1	2	56	30	26	20
ND1	2	60	31	29	22
ND1	2	44	27	17	11
ND1	3	57	36	21	17
ND1	3	63	39	24	20
ND1	3	61	40	21	18
ND1	3	59	31	28	24
ND1	3	63	36	27	23
ND1	3	60	34	26	24
ND1	3	48	24	24	19
ND1	3	56	35	21	18

## Sheet: In_vivo_tubers
Genotype	Plant	Tuber_mass_g
Ds	1	33.45
Ds	1	12.15
Ds	1	7.08
Ds	1	3.28
Ds	1	4.59
Ds	1	9.65
Ds	1	7.44
Ds	2	16.68
Ds	2	11.32
Ds	2	3.35
Ds	2	7.56
Ds	2	11.14
Ds	2	13.62
Ds	3	23.33
Ds	3	14.49
Ds	3	28.19
Ds	3	6.67
Ds	3	0.2
Ds	3	0.83
Ds	3	5.17
Ds1	1	1.04
Ds1	1	5.85
Ds1	1	7.11
Ds1	1	2.36
Ds1	1	1.91
Ds1	2	0.49
Ds1	2	0.19
Ds1	2	0.4
Ds1	2	0.35
Ds1	3	6.52
Ds1	3	0.96
Ds1	3	1.39
Ds1	3	0.69
Ds1	3	0.18
Ds4	1	9.91
Ds4	1	3.68
Ds4	1	8.27
Ds4	1	24.44
Ds4	1	7.07
Ds4	2	7.37
Ds4	2	3.26
Ds4	2	1.19
Ds4	2	1.14
Ds4	2	1.73
Ds4	2	0.45
Ds4	2	0.13
Ds4	3	3.55
Ds4	3	8.25
Ds4	3	7.25
Ds4	3	0.14
Ds4	3	0.49
Ds4	3	0.89
Ds4	3	2.23
Ds4	3	3.08
Ds4	3	0.41
Ds_noRi	1	36.54
Ds_noRi	1	9.28
Ds_noRi	1	6.3
Ds_noRi	1	2.05
Ds_noRi	1	1.12
Ds_noRi	1	3.85
Ds_noRi	1	1.62
Ds_noRi	1	3.73
Ds_noRi	1	1.87
Ds_noRi	1	1.58
Ds_noRi	2	30.47
Ds_noRi	2	3.73
Ds_noRi	2	11.14
Ds_noRi	2	7.99
Ds_noRi	2	3.97
Ds_noRi	3	15.54
Ds_noRi	3	5.47
Ds_noRi	3	6.58
Ds_noRi	3	5.59
Ds_noRi	3	4.03
Ds_noRi	3	4.37
Ds_noRi	3	4
Ds_noRi	3	3
Ds_noRi	3	2.55
Ds_noRi	3	2.15
Ds_noRi	3	2.69
Ds_noRi	3	1.42
Ds_noRi	3	1.7
Ds_noRi	3	1.16
Ds_noRi	3	1.19
Ds3	1	9.93
Ds3	1	8.24
Ds3	1	15.28
Ds3	1	8.25
Ds3	1	1.89
Ds3	1	0.68
Ds3	1	0.39
Ds3	1	1.77
Ds3	1	0.6
Ds3	2	17.67
Ds3	2	15.9
Ds3	2	13.19
Ds3	2	4.93
Ds3	2	1.31
Ds3	2	1.22
Ds3	2	0.99
Ds3	2	0.51
Ds3	3	27.33
Ds3	3	16.51
Ds3	3	19.68
Ds2	1	4.29
Ds2	1	3.47
Ds2	1	1.6
Ds2	1	3.44
Ds2	1	5.84
Ds2	1	4.83
Ds2	1	1.72
Ds2	1	0.98
Ds2	1	0.92
Ds2	1	1.01
Ds2	1	0.47
Ds2	1	0.4
Ds2	1	0.49
Ds2	2	4.81
Ds2	2	7.86
Ds2	2	5.07
Ds2	2	5.28
Ds2	2	2.54
Ds2	2	2.86
Ds2	2	1.78
Ds2	2	3.53
Ds2	2	1.45
Ds2	2	0.44
Ds2	3	6.48
Ds2	3	8.4
Ds2	3	2.03
Ds2	3	3.36
Ds2	3	2.76
Ds2	3	1.93
Ds2	3	1.82
Ds2	3	1.47
Ds2	3	2.04
Ds2	3	0.16

## Sheet: In_vivo_dryMass
Genotype	Plant	Shoot_drymass_g	Root_drymass_g
Am	1	3.15	0.248
Am	2	3.213	0.267
Am	3	2.158	0.212
Am	4	3.001	0.241
Am	5	2.984	0.222
Am	6	3.272	0.278
Am	7	2.348	0.164
Am	8	3.54	0.276
Am	9	3.293	0.191
Am	10	3.425	0.251
Am	11	2.747	0.169
Am	12	2.834	0.248
Am4	1	1.237	0.133
Am4	2	1.604	0.211
Am4	3	2.212	0.365
Am4	4	1.44	0.125
Am4	5	1.531	0.411
Am4	6	1.637	0.167
Am4	7	1.334	0.192
Am4	8	1.92	0.203
Am4	9	0.716	0.097
Am4	10	1.068	0.125
Am4	11	1.825	0.217
Am4	12	1.746	0.254
ND	1	3.751	0.648
ND	2	3.674	0.532
ND	3	4.138	0.705
ND	4	3.334	0.708
ND	5	4.181	0.569
ND	6	3.118	0.552
ND	7	3.503	0.587
ND	8	3.499	0.827
ND	9	3.664	0.682
ND	10	4.527	0.629
ND	11	3.73	0.536
ND	12	3.33	0.702
ND1	1	1.663	0.285
ND1	2	2.926	0.483
ND1	3	1.588	0.24
ND1	4	2.497	0.393
ND1	5	2.293	0.375
ND1	6	1.94	0.422
ND1	7	2.418	0.514
ND1	8	1.664	0.243
ND1	9	2.183	0.439
ND1	10	2.205	0.295
ND1	11	2.926	0.564
ND1	12	2.377	0.524
ND2	1	3.942	0.845
ND2	2	3.421	0.425
ND2	3	3.076	0.405
ND2	4	2.895	0.334
ND2	5	2.346	0.455
ND2	6	2.801	0.354
ND2	7	2.967	0.403
ND2	8	3.231	0.453
ND2	9	2.538	0.301
ND2	10	3.519	0.407
ND2	11	2.454	0.363
ND2	12	2.86	0.45

## Sheet: In_vivo_rootHairs
Genotype	Plant	RootHair_number	RootHair_area_squaremm	RootBody_area_squaremm	RootHair_length_microm
Am4	1	78	0.1625	2.0772	2.08333333333333
Am4	1	99	0.1628	2.5925	1.64444444444444
Am4	12	118	0.3297	2.0953	2.79406779661017
Am4	12	182	0.4412	1.754	2.42417582417582
Am4	12	151	0.5015	1.9417	3.32119205298013
Am4	12	86	0.1199	2.0465	1.39418604651163
Am4	12	99	0.3562	1.6986	3.5979797979798
Am4	12	96	0.1595	1.988	1.66145833333333
Am4	12	142	0.4307	1.5218	3.0330985915493
Am4	12	99	0.1486	1.6342	1.5010101010101
Am4	12	56	0.09236	1.72	1.64928571428571
Am4	4	91	0.3012	1.9437	3.30989010989011
Am4	4	62	0.1305	2.2377	2.10483870967742
Am4	4	54	0.1207	1.6196	2.23518518518518
Am4	4	144	0.3379	1.984	2.34652777777778
Am4	4	95	0.2204	1.4996	2.32
Am4	4	46	0.06933	1.9501	1.50717391304348
Am4	4	85	0.1282	2.0946	1.50823529411765
Am4	4	63	0.1081	1.6794	1.71587301587302
Am4	4	97	0.2001	2.161	2.06288659793814
Am4	4	77	0.1555	2.8123	2.01948051948052
Am4	4	113	0.4113	1.9458	3.63982300884956
Am4	5	19	0.01466	1.4921	0.771578947368421
Am4	5	78	0.1552	2.065	1.98974358974359
Am4	5	103	0.4549	1.9052	4.41650485436893
Am4	5	72	0.1129	1.8449	1.56805555555556
Am4	5	64	0.1206	2.1584	1.884375
Am4	5	107	0.3443	1.9751	3.21775700934579
Am4	5	119	0.2324	1.5345	1.95294117647059
Am4	5	80	0.1412	2.2507	1.765
Am4	5	94	0.1875	2.6653	1.99468085106383
Am4	5	90	0.1482	1.666	1.64666666666667
Am4	6	98	0.191	2.4376	1.94897959183673
Am4	6	93	0.1051	1.7118	1.13010752688172
Am4	6	99	0.1582	1.898	1.5979797979798
Am4	6	114	0.1981	1.725	1.73771929824561
Am4	6	165	0.6159	1.893	3.73272727272727
Am4	6	146	0.3963	2.717	2.71438356164384
Am4	6	75	0.1512	1.6778	2.016
Am4	6	35	0.03152	1.5916	0.900571428571429
Am4	6	133	0.1961	1.5563	1.47443609022556
Am4	7	95	0.3346	2.0545	3.52210526315789
Am4	7	121	0.4823	2.1012	3.98595041322314
Am4	7	50	0.1363	1.7225	2.726
Am4	7	21	0.02027	1.7897	0.965238095238095
Am4	7	23	0.03213	1.6555	1.39695652173913
Am4	7	107	0.2474	1.9904	2.31214953271028
Am4	7	87	0.1915	2.245	2.20114942528736
Am	14	133	0.2265	1.3562	1.70300751879699
Am	14	137	0.4691	2.0355	3.42408759124088
Am	14	118	0.3413	1.8289	2.89237288135593
Am	14	141	0.2584	1.28	1.83262411347518
Am	14	53	0.05353	1.7869	1.01
Am	14	159	0.3007	1.4711	1.89119496855346
Am	14	73	0.06287	2.0229	0.861232876712329
Am	17	36	0.02453	1.5054	0.681388888888889
Am	17	104	0.1534	1.5161	1.475
Am	17	116	0.2245	1.5597	1.93534482758621
Am	17	58	0.07903	1.8152	1.36258620689655
Am	17	197	0.3575	1.1763	1.81472081218274
Am	17	169	0.56	1.4345	3.31360946745562
Am	17	187	0.5512	1.2255	2.9475935828877
Am	17	33	0.02432	1.5321	0.736969696969697
Am	17	98	0.1589	1.4368	1.62142857142857
Am	19	46	0.09928	1.4357	2.15826086956522
Am	19	30	0.02991	1.594	0.997
Am	19	71	0.1108	1.5446	1.56056338028169
Am	19	159	0.2151	1.6725	1.35283018867924
Am	19	165	0.3294	1.5815	1.99636363636364
Am	19	69	0.1112	1.9363	1.61159420289855
Am	19	102	0.1708	1.8152	1.67450980392157
Am	19	60	0.07232	1.5218	1.20533333333333
Am	19	82	0.1583	1.4338	1.93048780487805
Am	19	49	0.07328	1.3862	1.49551020408163
Am	19	71	0.07298	1.4762	1.02788732394366
Am	22	153	0.534	1.3515	3.49019607843137
Am	22	83	0.08361	1.3459	1.00734939759036
Am	22	119	0.1738	1.8198	1.46050420168067
Am	22	20	0.0305	1.3655	1.525
Am	22	134	0.2698	1.6934	2.0134328358209
Am	22	84	0.1042	1.6718	1.24047619047619
Am	22	118	0.2698	1.6103	2.2864406779661
Am	22	102	0.202	1.7694	1.98039215686275
Am	22	150	0.4525	1.5594	3.01666666666667
Am	23	114	0.1889	1.3971	1.65701754385965
Am	23	136	0.2704	1.7652	1.98823529411765
Am	23	133	0.2409	1.3437	1.81127819548872
Am	23	90	0.1872	1.8246	2.08
Am	23	31	0.03529	1.4041	1.13838709677419
Am	23	169	0.4806	1.6701	2.84378698224852
Am	23	118	0.1725	1.3381	1.46186440677966
Am	23	24	0.01755	1.5336	0.73125
Am	23	72	0.1301	1.2351	1.80694444444444
Am	24	88	0.1247	2.2178	1.41704545454545
Am	24	56	0.1049	2.1956	1.87321428571429
Am	24	52	0.06956	1.412	1.33769230769231
Am	24	102	0.1957	1.4651	1.91862745098039
Am	24	118	0.2264	1.4375	1.91864406779661
ND1	1	116	0.3176	2.016	2.73793103448276
ND1	1	86	0.139	1.6822	1.61627906976744
ND1	1	114	0.2486	1.7146	2.18070175438596
ND1	1	24	0.03749	1.4996	1.56208333333333
ND1	1	81	0.1729	1.6417	2.13456790123457
ND1	1	86	0.2183	1.8892	2.53837209302326
ND1	1	156	0.4642	1.6147	2.97564102564103
ND1	10	67	0.1171	1.8705	1.74776119402985
ND1	10	89	0.2209	2.3041	2.48202247191011
ND1	10	101	0.2531	1.9564	2.50594059405941
ND1	10	37	0.07118	1.5795	1.92378378378378
ND1	10	37	0.0469	2.0346	1.26756756756757
ND1	10	32	0.02783	1.9541	0.8696875
ND1	10	71	0.1701	1.866	2.39577464788732
ND1	10	85	0.261	1.9685	3.07058823529412
ND1	10	44	0.07726	1.8081	1.75590909090909
ND1	10	56	0.1757	1.9545	3.1375
ND1	2	69	0.09738	1.6315	1.41130434782609
ND1	2	78	0.2214	1.707	2.83846153846154
ND1	2	70	0.08618	1.7077	1.23114285714286
ND1	2	109	0.3245	1.6518	2.97706422018349
ND1	2	107	0.4102	1.4568	3.83364485981308
ND1	2	90	0.2165	1.9666	2.40555555555556
ND1	2	83	0.1587	1.7407	1.91204819277108
ND1	2	80	0.1522	1.5177	1.9025
ND1	2	103	0.241	2.273	2.33980582524272
ND1	5	55	0.1234	1.6952	2.24363636363636
ND1	5	142	0.5282	1.8004	3.71971830985916
ND1	5	62	0.0867	1.4611	1.39838709677419
ND1	5	167	0.5482	1.823	3.28263473053892
ND1	5	81	0.1756	1.5799	2.1679012345679
ND1	5	54	0.1053	1.5141	1.95
ND1	5	144	0.584	1.4138	4.05555555555556
ND1	5	109	0.2212	2.1678	2.02935779816514
ND1	5	105	0.2869	1.4861	2.73238095238095
ND1	5	143	0.3453	2.1526	2.41468531468531
ND1	7	101	0.1913	1.5179	1.89405940594059
ND1	7	141	0.3207	1.3082	2.27446808510638
ND1	7	142	0.4514	1.5321	3.17887323943662
ND1	7	156	0.5227	1.7461	3.35064102564103
ND1	7	147	0.4229	1.2994	2.87687074829932
ND1	7	166	0.5066	1.3513	3.05180722891566
ND1	8	136	0.4498	1.6185	3.30735294117647
ND1	8	147	0.4468	1.9261	3.03945578231292
ND1	8	151	0.4379	2.4529	2.9
ND1	8	145	0.4827	1.7462	3.32896551724138
ND1	8	79	0.1288	1.3977	1.63037974683544
ND1	8	124	0.2819	1.4969	2.27338709677419
ND1	8	75	0.251	1.5879	3.34666666666667
ND1	8	102	0.2393	1.6486	2.34607843137255
ND2	10	138	0.4055	1.397	2.93840579710145
ND2	10	106	0.2168	1.2639	2.04528301886792
ND2	10	60	0.1586	2.0557	2.64333333333333
ND2	10	62	0.07972	1.4891	1.2858064516129
ND2	10	118	0.2383	1.7056	2.01949152542373
ND2	10	76	0.133	1.5697	1.75
ND2	10	93	0.1996	1.3677	2.14623655913979
ND2	4	150	0.5315	1.376	3.54333333333333
ND2	4	155	0.6304	1.3336	4.06709677419355
ND2	4	174	0.7909	2.4062	4.54540229885057
ND2	4	138	0.5011	1.7942	3.63115942028986
ND2	4	143	0.7784	1.3395	5.44335664335664
ND2	4	176	0.7422	1.3809	4.21704545454545
ND2	4	144	0.3981	1.2209	2.76458333333333
ND2	5	160	0.6504	1.5222	4.065
ND2	5	123	0.3739	1.4352	3.03983739837398
ND2	5	74	0.2493	2.1559	3.36891891891892
ND2	5	145	0.8565	1.953	5.90689655172414
ND2	5	60	0.1317	1.7555	2.195
ND2	6	134	0.5321	1.419	3.97089552238806
ND2	6	137	0.643	1.9841	4.69343065693431
ND2	6	166	0.6111	1.365	3.68132530120482
ND2	6	133	0.276	1.4145	2.07518796992481
ND2	6	122	0.3573	1.491	2.92868852459016
ND2	6	86	0.1548	1.6714	1.8
ND2	6	104	0.3006	1.433	2.89038461538461
ND2	6	151	0.9248	1.8315	6.12450331125828
ND2	6	145	0.5622	1.6433	3.87724137931035
ND2	7	175	0.6678	2.0577	3.816
ND2	7	192	0.7338	1.5158	3.821875
ND2	7	113	0.4715	1.8815	4.17256637168142
ND2	7	157	0.6094	1.8338	3.88152866242038
ND2	7	157	0.5198	1.3922	3.31082802547771
ND2	7	136	0.5375	1.3883	3.95220588235294
ND2	7	122	0.226	1.6119	1.85245901639344
ND2	7	167	0.5928	1.5362	3.54970059880239
ND2	7	161	0.535	1.4204	3.32298136645963
ND2	8	167	0.616	1.9793	3.68862275449102
ND2	8	163	0.8911	2.946	5.46687116564417
ND2	8	110	0.3995	2.7721	3.63181818181818
ND2	8	166	0.5454	1.37	3.2855421686747
ND2	8	47	0.1016	1.7427	2.16170212765957
ND2	8	134	0.3485	1.4145	2.60074626865672
ND	11	118	0.2785	1.0812	2.36016949152542
ND	11	102	0.2323	1.1753	2.27745098039216
ND	11	241	0.4433	5.7922	1.83941908713693
ND	11	103	0.4739	1.213	4.60097087378641
ND	11	60	0.08718	1.2562	1.453
ND	11	125	0.3141	1.4874	2.5128
ND	11	172	0.7569	1.3796	4.40058139534884
ND	11	102	0.2652	1.7438	2.6
ND	11	123	0.5911	1.1512	4.80569105691057
ND	11	137	0.9159	1.6015	6.68540145985402
ND	10	186	1.059	1.5875	5.69354838709677
ND	10	165	0.5039	1.3554	3.05393939393939
ND	10	136	0.3055	1.3469	2.24632352941176
ND	10	151	0.6439	1.4613	4.26423841059603
ND	10	198	0.7255	1.2077	3.66414141414141
ND	10	181	0.6931	1.2534	3.8292817679558
ND	10	168	0.7499	1.3825	4.46369047619048
ND	10	187	0.4078	1.1892	2.1807486631016
ND	10	152	0.8229	1.5855	5.41381578947368
ND	2	130	0.4567	1.5196	3.51307692307692
ND	2	112	0.2834	1.1424	2.53035714285714
ND	2	147	0.3953	1.2641	2.6891156462585
ND	2	155	0.4735	1.5464	3.05483870967742
ND	2	81	0.2012	2.4148	2.48395061728395
ND	2	127	0.26	1.3205	2.04724409448819
ND	4	101	0.522	2.2217	5.16831683168317
ND	4	160	0.823	1.8689	5.14375
ND	4	121	0.2909	0.8561	2.40413223140496
ND	4	172	0.7771	1.2091	4.51802325581395
ND	4	127	0.6407	1.4246	5.04488188976378
ND	4	167	0.5952	1.2668	3.56407185628742
ND	5	142	0.7504	2.394	5.28450704225352
ND	5	163	0.4874	1.2917	2.99018404907975
ND	5	154	0.6259	2.0706	4.06428571428571
ND	5	143	0.5633	2.0605	3.93916083916084
ND	5	188	1.0083	1.5124	5.36329787234042
ND	5	58	0.08109	1.2527	1.39810344827586
ND	5	149	0.8839	1.6958	5.93221476510067
ND	5	107	0.2557	1.3707	2.38971962616822
ND	8	175	0.5252	1.1463	3.00114285714286
ND	8	188	0.718	1.1225	3.81914893617021
ND	8	162	0.8127	1.8044	5.01666666666667
ND	8	168	0.5719	1.1484	3.40416666666667
ND	8	171	0.8172	1.9264	4.77894736842105
ND	8	164	0.6622	1.8085	4.03780487804878
ND	8	172	0.8931	1.2151	5.19244186046512

## Sheet: ExpressionPrimerEff
Gene	Sequence	Efficiency	R2	Species	Fragment length [bp]
rolA	F: CCAATCTGAGCACCACTCCT R: AATCCCGTAGGTTTGTTTCG	70	0.993	Rose, Potato	153
rolB	F: GATATCCCGAGGGCATTTTT R: GAATGCTTCATCGCCATTTT	84	0.993	Rose, Potato	182
rolC	F: CAATAGAGGGCTCAGGCAAG R: CCTCACCAACTCACCAGGTT	80	0.981	Rose, Potato	202
aux2	F: TGCGCCTTGAAGTAACTGTG R: AGCTTTCCGACTGCCATCTA	87	0.987	Rose, Potato	233
OXA1	F: GCGATTCTGAAGCCAAAACT R: TTGTTGACCTTCAGCCACAG	98		Potato	87
RPN7	F: TTGGGGTGTCTGAGGATTTC R: CATTCTTTGCATCAGGACGA	100		Potato	123
SAND	F: GTGTTGAGGAGTTGCCTCTTG R: AACCTGTCGGGAGAATCTGTT	98		Rose	97
TIP	F: GAATCCACGGCTGGGAAA R: CAGTTCGTGGGTGGAGGAGTT	93		Rose	65

## Sheet: Expression_data
Plate_ID	Genotype	Organ	Gene	Plant	Technical_replicate	Ct
2024-06-21 082328	Am	leaf	SAND	1	1	23.187411999999998
2024-06-21 082328	Am	leaf	SAND	1	2	23.132769
2024-06-21 082328	Am	leaf	SAND	1	3	23.372440000000001
2024-06-21 082328	Am	leaf	SAND	2	1	24.205442000000001
2024-06-21 082328	Am	leaf	SAND	2	2	24.128578000000001
2024-06-21 082328	Am	leaf	SAND	2	3	23.992360000000001
2024-06-21 082328	Am	leaf	SAND	3	1	24.785784
2024-06-21 082328	Am	leaf	SAND	3	2	24.600539999999999
2024-06-21 082328	Am	leaf	SAND	3	3	24.653327999999998
2024-06-21 082328	Am1	leaf	SAND	1	1	24.572286999999999
2024-06-21 082328	Am1	leaf	SAND	1	2	24.788425
2024-06-21 082328	Am1	leaf	SAND	1	3	24.599603999999999
2024-06-21 082328	Am1	leaf	SAND	2	1	24.547042999999999
2024-06-21 082328	Am1	leaf	SAND	2	2	24.533382
2024-06-21 082328	Am1	leaf	SAND	2	3	24.450925999999999
2024-06-21 082328	Am1	leaf	SAND	3	1	26.030397000000001
2024-06-21 082328	Am1	leaf	SAND	3	2	25.982462000000002
2024-06-21 082328	Am1	leaf	SAND	3	3	25.993067
2024-06-21 082328	Am2	leaf	SAND	1	1	23.049890000000001
2024-06-21 082328	Am2	leaf	SAND	1	2	23.441814000000001
2024-06-21 082328	Am2	leaf	SAND	1	3	23.32206
2024-06-21 082328	Am2	leaf	SAND	2	1	24.842666999999999
2024-06-21 082328	Am2	leaf	SAND	2	2	25.045743999999999
2024-06-21 082328	Am2	leaf	SAND	2	3	24.700361000000001
2024-06-21 082328	Am2	leaf	SAND	3	1	25.379390000000001
2024-06-21 082328	Am2	leaf	SAND	3	2	25.209133000000001
2024-06-21 082328	Am2	leaf	SAND	3	3	25.614538
2024-06-21 082328	Am3	leaf	SAND	1	1	24.016548
2024-06-21 082328	Am3	leaf	SAND	1	2	24.066195
2024-06-21 082328	Am3	leaf	SAND	1	3	24.018353999999999
2024-06-21 082328	Am3	leaf	SAND	2	1	24.203939999999999
2024-06-21 082328	Am3	leaf	SAND	2	2	24.129152000000001
2024-06-21 082328	Am3	leaf	SAND	2	3	24.192056999999998
2024-06-21 082328	Am3	leaf	SAND	3	1	26.060397999999999
2024-06-21 082328	Am3	leaf	SAND	3	2	26.335775000000002
2024-06-21 082328	Am3	leaf	SAND	3	3	26.507200000000001
2024-06-21 082328	Am4	leaf	SAND	1	1	23.725556999999998
2024-06-21 082328	Am4	leaf	SAND	1	2	23.996084
2024-06-21 082328	Am4	leaf	SAND	1	3	23.970106000000001
2024-06-21 082328	Am4	leaf	SAND	2	1	24.543797999999999
2024-06-21 082328	Am4	leaf	SAND	2	2	24.604600000000001
2024-06-21 082328	Am4	leaf	SAND	2	3	24.296379999999999
2024-06-21 082328	Am4	leaf	SAND	3	1	23.816011
2024-06-21 082328	Am4	leaf	SAND	3	2	23.864069000000001
2024-06-21 082328	Am4	leaf	SAND	3	3	23.886050000000001
2024-06-21 082328	Am5	leaf	SAND	1	1	24.308797999999999
2024-06-21 082328	Am5	leaf	SAND	1	2	24.569849999999999
2024-06-21 082328	Am5	leaf	SAND	1	3	24.39583
2024-06-21 082328	Am5	leaf	SAND	2	1	24.281321999999999
2024-06-21 082328	Am5	leaf	SAND	2	2	24.408729999999998
2024-06-21 082328	Am5	leaf	SAND	2	3	24.206593000000002
2024-06-21 082328	Am5	leaf	SAND	3	1	23.984438000000001
2024-06-21 082328	Am5	leaf	SAND	3	2	24.022756999999999
2024-06-21 082328	Am5	leaf	SAND	3	3	24.175319999999999
2024-06-21 082328	Am6	leaf	SAND	1	1	25.232030000000002
2024-06-21 082328	Am6	leaf	SAND	1	2	24.860033000000001
2024-06-21 082328	Am6	leaf	SAND	1	3	24.96369
2024-06-21 082328	Am6	leaf	SAND	2	1	23.878613000000001
2024-06-21 082328	Am6	leaf	SAND	2	2	23.730233999999999
2024-06-21 082328	Am6	leaf	SAND	2	3	24.039536999999999
2024-06-21 082328	Am6	leaf	SAND	3	1	25.166367000000001
2024-06-21 082328	Am6	leaf	SAND	3	2	25.503128
2024-06-21 082328	Am6	leaf	SAND	3	3	25.358294000000001
2024-06-21 082328	NTC	NTC	SAND	1	1	Undetermined
2024-06-21 082328	NTC	NTC	SAND	1	2	Undetermined
2024-06-21 082328	NTC	NTC	SAND	1	3	Undetermined
2024-06-21 082328	Am	leaf	TIP	1	1	23.170069999999999
2024-06-21 082328	Am	leaf	TIP	1	2	23.028193999999999
2024-06-21 082328	Am	leaf	TIP	1	3	23.025594999999999
2024-06-21 082328	Am	leaf	TIP	2	1	23.987155999999999
2024-06-21 082328	Am	leaf	TIP	2	2	24.608294000000001
2024-06-21 082328	Am	leaf	TIP	2	3	24.161284999999999
2024-06-21 082328	Am	leaf	TIP	3	1	24.609264
2024-06-21 082328	Am	leaf	TIP	3	2	24.746079999999999
2024-06-21 082328	Am	leaf	TIP	3	3	24.417314999999999
2024-06-21 082328	Am1	leaf	TIP	1	1	24.146187000000001
2024-06-21 082328	Am1	leaf	TIP	1	2	24.652874000000001
2024-06-21 082328	Am1	leaf	TIP	1	3	24.332659
2024-06-21 082328	Am1	leaf	TIP	2	1	24.429421999999999
2024-06-21 082328	Am1	leaf	TIP	2	2	25.081432
2024-06-21 082328	Am1	leaf	TIP	2	3	24.064146000000001
2024-06-21 082328	Am1	leaf	TIP	3	1	25.487850000000002
2024-06-21 082328	Am1	leaf	TIP	3	2	25.57433
2024-06-21 082328	Am1	leaf	TIP	3	3	25.465412000000001
2024-06-21 082328	Am2	leaf	TIP	1	1	23.369029999999999
2024-06-21 082328	Am2	leaf	TIP	1	2	23.139126000000001
2024-06-21 082328	Am2	leaf	TIP	1	3	23.361933000000001
2024-06-21 082328	Am2	leaf	TIP	2	1	24.727025999999999
2024-06-21 082328	Am2	leaf	TIP	2	2	24.827715000000001
2024-06-21 082328	Am2	leaf	TIP	2	3	24.686088999999999
2024-06-21 082328	Am2	leaf	TIP	3	1	25.206289999999999
2024-06-21 082328	Am2	leaf	TIP	3	2	25.228804
2024-06-21 082328	Am2	leaf	TIP	3	3	24.992815
2024-06-21 082328	Am3	leaf	TIP	1	1	23.808385999999999
2024-06-21 082328	Am3	leaf	TIP	1	2	24.012530000000002
2024-06-21 082328	Am3	leaf	TIP	1	3	24.267793999999999
2024-06-21 082328	Am3	leaf	TIP	2	1	24.171268000000001
2024-06-21 082328	Am3	leaf	TIP	2	2	24.369125
2024-06-21 082328	Am3	leaf	TIP	2	3	24.012053999999999
2024-06-21 082328	Am3	leaf	TIP	3	1	26.520679999999999
2024-06-21 082328	Am3	leaf	TIP	3	2	26.724667
2024-06-21 082328	Am3	leaf	TIP	3	3	26.215585999999998
2024-06-21 082328	Am4	leaf	TIP	1	1	23.998106
2024-06-21 082328	Am4	leaf	TIP	1	2	24.013905999999999
2024-06-21 082328	Am4	leaf	TIP	1	3	23.829640999999999
2024-06-21 082328	Am4	leaf	TIP	2	1	24.099133999999999
2024-06-21 082328	Am4	leaf	TIP	2	2	24.441369999999999
2024-06-21 082328	Am4	leaf	TIP	2	3	24.389986
2024-06-21 082328	Am4	leaf	TIP	3	1	23.668006999999999
2024-06-21 082328	Am4	leaf	TIP	3	2	23.348472999999998
2024-06-21 082328	Am4	leaf	TIP	3	3	23.746943000000002
2024-06-21 082328	Am5	leaf	TIP	1	1	23.878359
2024-06-21 082328	Am5	leaf	TIP	1	2	23.886005000000001
2024-06-21 082328	Am5	leaf	TIP	1	3	23.976430000000001
2024-06-21 082328	Am5	leaf	TIP	2	1	24.196655
2024-06-21 082328	Am5	leaf	TIP	2	2	24.287911999999999
2024-06-21 082328	Am5	leaf	TIP	2	3	23.959720000000001
2024-06-21 082328	Am5	leaf	TIP	3	1	23.551424000000001
2024-06-21 082328	Am5	leaf	TIP	3	2	23.73188
2024-06-21 082328	Am5	leaf	TIP	3	3	23.792503
2024-06-21 082328	Am6	leaf	TIP	1	1	25.165348000000002
2024-06-21 082328	Am6	leaf	TIP	1	2	25.288067000000002
2024-06-21 082328	Am6	leaf	TIP	1	3	24.612324000000001
2024-06-21 082328	Am6	leaf	TIP	2	1	24.233139999999999
2024-06-21 082328	Am6	leaf	TIP	2	2	23.924914999999999
2024-06-21 082328	Am6	leaf	TIP	2	3	23.699214999999999
2024-06-21 082328	Am6	leaf	TIP	3	1	25.51773
2024-06-21 082328	Am6	leaf	TIP	3	2	25.134405000000001
2024-06-21 082328	Am6	leaf	TIP	3	3	25.487953000000001
2024-06-21 082328	NTC	NTC	TIP	1	1	Undetermined
2024-06-21 082328	NTC	NTC	TIP	1	2	Undetermined
2024-06-21 082328	NTC	NTC	TIP	1	3	Undetermined
2024-06-21 082328	Am	leaf	rolA	1	1	Undetermined
2024-06-21 082328	Am	leaf	rolA	1	2	Undetermined
2024-06-21 082328	Am	leaf	rolA	1	3	Undetermined
2024-06-21 082328	Am	leaf	rolA	2	1	34.796061999999999
2024-06-21 082328	Am	leaf	rolA	2	2	34.877719999999997
2024-06-21 082328	Am	leaf	rolA	2	3	35.516514000000001
2024-06-21 082328	Am	leaf	rolA	3	1	Undetermined
2024-06-21 082328	Am	leaf	rolA	3	2	Undetermined
2024-06-21 082328	Am	leaf	rolA	3	3	36.938698000000002
2024-06-21 082328	Am1	leaf	rolA	1	1	26.161745
2024-06-21 082328	Am1	leaf	rolA	1	2	25.97484
2024-06-21 082328	Am1	leaf	rolA	1	3	25.937062999999998
2024-06-21 082328	Am1	leaf	rolA	2	1	26.293009000000001
2024-06-21 082328	Am1	leaf	rolA	2	2	26.011956999999999
2024-06-21 082328	Am1	leaf	rolA	2	3	26.282056999999998
2024-06-21 082328	Am1	leaf	rolA	3	1	28.20946
2024-06-21 082328	Am1	leaf	rolA	3	2	27.71313
2024-06-21 082328	Am1	leaf	rolA	3	3	28.187023
2024-06-21 082328	Am2	leaf	rolA	1	1	24.960093000000001
2024-06-21 082328	Am2	leaf	rolA	1	2	25.226991999999999
2024-06-21 082328	Am2	leaf	rolA	1	3	25.111704
2024-06-21 082328	Am2	leaf	rolA	2	1	25.829537999999999
2024-06-21 082328	Am2	leaf	rolA	2	2	25.748481999999999
2024-06-21 082328	Am2	leaf	rolA	2	3	26.13195
2024-06-21 082328	Am2	leaf	rolA	3	1	26.270636
2024-06-21 082328	Am2	leaf	rolA	3	2	26.386455999999999
2024-06-21 082328	Am2	leaf	rolA	3	3	26.674448000000002
2024-06-21 082328	Am3	leaf	rolA	1	1	25.731081
2024-06-21 082328	Am3	leaf	rolA	1	2	25.638030000000001
2024-06-21 082328	Am3	leaf	rolA	1	3	25.741419
2024-06-21 082328	Am3	leaf	rolA	2	1	25.711773000000001
2024-06-21 082328	Am3	leaf	rolA	2	2	26.053401999999998
2024-06-21 082328	Am3	leaf	rolA	2	3	25.982676000000001
2024-06-21 082328	Am3	leaf	rolA	3	1	28.405802000000001
2024-06-21 082328	Am3	leaf	rolA	3	2	28.501439999999999
2024-06-21 082328	Am3	leaf	rolA	3	3	28.764032
2024-06-21 082328	Am4	leaf	rolA	1	1	24.840906
2024-06-21 082328	Am4	leaf	rolA	1	2	24.435186000000002
2024-06-21 082328	Am4	leaf	rolA	1	3	24.487134999999999
2024-06-21 082328	Am4	leaf	rolA	2	1	25.373294999999999
2024-06-21 082328	Am4	leaf	rolA	2	2	25.010331999999998
2024-06-21 082328	Am4	leaf	rolA	2	3	25.478798000000001
2024-06-21 082328	Am4	leaf	rolA	3	1	24.62556
2024-06-21 082328	Am4	leaf	rolA	3	2	24.145515
2024-06-21 082328	Am4	leaf	rolA	3	3	24.486656
2024-06-21 082328	Am5	leaf	rolA	1	1	24.642588
2024-06-21 082328	Am5	leaf	rolA	1	2	24.419772999999999
2024-06-21 082328	Am5	leaf	rolA	1	3	24.720976
2024-06-21 082328	Am5	leaf	rolA	2	1	26.514040000000001
2024-06-21 082328	Am5	leaf	rolA	2	2	26.482061000000002
2024-06-21 082328	Am5	leaf	rolA	2	3	26.414421000000001
2024-06-21 082328	Am5	leaf	rolA	3	1	24.856404999999999
2024-06-21 082328	Am5	leaf	rolA	3	2	25.123888000000001
2024-06-21 082328	Am5	leaf	rolA	3	3	25.297256000000001
2024-06-21 082328	Am6	leaf	rolA	1	1	26.021255
2024-06-21 082328	Am6	leaf	rolA	1	2	26.183993999999998
2024-06-21 082328	Am6	leaf	rolA	1	3	25.798324999999998
2024-06-21 082328	Am6	leaf	rolA	2	1	25.083925000000001
2024-06-21 082328	Am6	leaf	rolA	2	2	25.092175999999998
2024-06-21 082328	Am6	leaf	rolA	2	3	25.304494999999999
2024-06-21 082328	Am6	leaf	rolA	3	1	26.659075000000001
2024-06-21 082328	Am6	leaf	rolA	3	2	27.370339999999999
2024-06-21 082328	Am6	leaf	rolA	3	3	26.582699999999999
2024-06-21 082328	NTC	NTC	rolA	1	1	35.372368000000002
2024-06-21 082328	NTC	NTC	rolA	1	2	Undetermined
2024-06-21 082328	NTC	NTC	rolA	1	3	Undetermined
2024-06-21 082328	Am	leaf	rolB	1	1	Undetermined
2024-06-21 082328	Am	leaf	rolB	1	2	Undetermined
2024-06-21 082328	Am	leaf	rolB	1	3	Undetermined
2024-06-21 082328	Am	leaf	rolB	2	1	34.940936999999998
2024-06-21 082328	Am	leaf	rolB	2	2	37.088344999999997
2024-06-21 082328	Am	leaf	rolB	2	3	32.947560000000003
2024-06-21 082328	Am	leaf	rolB	3	1	Undetermined
2024-06-21 082328	Am	leaf	rolB	3	2	Undetermined
2024-06-21 082328	Am	leaf	rolB	3	3	Undetermined
2024-06-21 082328	Am1	leaf	rolB	1	1	26.467051999999999
2024-06-21 082328	Am1	leaf	rolB	1	2	27.102872999999999
2024-06-21 082328	Am1	leaf	rolB	1	3	26.823982000000001
2024-06-21 082328	Am1	leaf	rolB	2	1	26.163703999999999
2024-06-21 082328	Am1	leaf	rolB	2	2	26.965979999999998
2024-06-21 082328	Am1	leaf	rolB	2	3	26.763266000000002
2024-06-21 082328	Am1	leaf	rolB	3	1	28.342192000000001
2024-06-21 082328	Am1	leaf	rolB	3	2	28.371824
2024-06-21 082328	Am1	leaf	rolB	3	3	27.986115999999999
2024-06-21 082328	Am2	leaf	rolB	1	1	24.509875999999998
2024-06-21 082328	Am2	leaf	rolB	1	2	24.472083999999999
2024-06-21 082328	Am2	leaf	rolB	1	3	24.801279999999998
2024-06-21 082328	Am2	leaf	rolB	2	1	26.668199999999999
2024-06-21 082328	Am2	leaf	rolB	2	2	26.400618000000001
2024-06-21 082328	Am2	leaf	rolB	2	3	26.720602
2024-06-21 082328	Am2	leaf	rolB	3	1	26.627970000000001
2024-06-21 082328	Am2	leaf	rolB	3	2	26.700008
2024-06-21 082328	Am2	leaf	rolB	3	3	27.20355
2024-06-21 082328	Am3	leaf	rolB	1	1	26.07518
2024-06-21 082328	Am3	leaf	rolB	1	2	25.927257999999998
2024-06-21 082328	Am3	leaf	rolB	1	3	26.222159999999999
2024-06-21 082328	Am3	leaf	rolB	2	1	25.809688999999999
2024-06-21 082328	Am3	leaf	rolB	2	2	25.971827999999999
2024-06-21 082328	Am3	leaf	rolB	2	3	25.719904
2024-06-21 082328	Am3	leaf	rolB	3	1	28.580282
2024-06-21 082328	Am3	leaf	rolB	3	2	28.746832000000001
2024-06-21 082328	Am3	leaf	rolB	3	3	28.170974999999999
2024-06-21 082328	Am4	leaf	rolB	1	1	24.465105000000001
2024-06-21 082328	Am4	leaf	rolB	1	2	24.817219000000001
2024-06-21 082328	Am4	leaf	rolB	1	3	24.838722000000001
2024-06-21 082328	Am4	leaf	rolB	2	1	24.923877999999998
2024-06-21 082328	Am4	leaf	rolB	2	2	25.657999
2024-06-21 082328	Am4	leaf	rolB	2	3	25.214205
2024-06-21 082328	Am4	leaf	rolB	3	1	24.253430999999999
2024-06-21 082328	Am4	leaf	rolB	3	2	24.512074999999999
2024-06-21 082328	Am4	leaf	rolB	3	3	24.565263999999999
2024-06-21 082328	Am5	leaf	rolB	1	1	24.914052999999999
2024-06-21 082328	Am5	leaf	rolB	1	2	24.990442000000002
2024-06-21 082328	Am5	leaf	rolB	1	3	24.943583
2024-06-21 082328	Am5	leaf	rolB	2	1	26.286814
2024-06-21 082328	Am5	leaf	rolB	2	2	26.601385000000001
2024-06-21 082328	Am5	leaf	rolB	2	3	26.250648000000002
2024-06-21 082328	Am5	leaf	rolB	3	1	24.94406
2024-06-21 082328	Am5	leaf	rolB	3	2	25.206484
2024-06-21 082328	Am5	leaf	rolB	3	3	25.064444000000002
2024-06-21 082328	Am6	leaf	rolB	1	1	26.152998
2024-06-21 082328	Am6	leaf	rolB	1	2	25.901789000000001
2024-06-21 082328	Am6	leaf	rolB	1	3	26.166606999999999
2024-06-21 082328	Am6	leaf	rolB	2	1	24.661124999999998
2024-06-21 082328	Am6	leaf	rolB	2	2	24.789394000000001
2024-06-21 082328	Am6	leaf	rolB	2	3	25.157758999999999
2024-06-21 082328	Am6	leaf	rolB	3	1	27.019644
2024-06-21 082328	Am6	leaf	rolB	3	2	26.380828999999999
2024-06-21 082328	Am6	leaf	rolB	3	3	26.814138
2024-06-21 082328	NTC	NTC	rolB	1	1	Undetermined
2024-06-21 082328	NTC	NTC	rolB	1	2	Undetermined
2024-06-21 082328	NTC	NTC	rolB	1	3	Undetermined
2024-06-21 082328	Am	leaf	rolC	1	1	Undetermined
2024-06-21 082328	Am	leaf	rolC	1	2	34.220126999999998
2024-06-21 082328	Am	leaf	rolC	1	3	Undetermined
2024-06-21 082328	Am	leaf	rolC	2	1	31.172779999999999
2024-06-21 082328	Am	leaf	rolC	2	2	31.5139
2024-06-21 082328	Am	leaf	rolC	2	3	32.790573000000002
2024-06-21 082328	Am	leaf	rolC	3	1	Undetermined
2024-06-21 082328	Am	leaf	rolC	3	2	Undetermined
2024-06-21 082328	Am	leaf	rolC	3	3	Undetermined
2024-06-21 082328	Am1	leaf	rolC	1	1	24.089006000000001
2024-06-21 082328	Am1	leaf	rolC	1	2	23.789715000000001
2024-06-21 082328	Am1	leaf	rolC	1	3	24.254204000000001
2024-06-21 082328	Am1	leaf	rolC	2	1	24.366463
2024-06-21 082328	Am1	leaf	rolC	2	2	24.525950999999999
2024-06-21 082328	Am1	leaf	rolC	2	3	24.457003
2024-06-21 082328	Am1	leaf	rolC	3	1	26.188303000000001
2024-06-21 082328	Am1	leaf	rolC	3	2	26.545776
2024-06-21 082328	Am1	leaf	rolC	3	3	25.809296
2024-06-21 082328	Am2	leaf	rolC	1	1	21.930399000000001
2024-06-21 082328	Am2	leaf	rolC	1	2	22.047201000000001
2024-06-21 082328	Am2	leaf	rolC	1	3	21.990849999999998
2024-06-21 082328	Am2	leaf	rolC	2	1	24.792185
2024-06-21 082328	Am2	leaf	rolC	2	2	24.645600000000002
2024-06-21 082328	Am2	leaf	rolC	2	3	24.645340000000001
2024-06-21 082328	Am2	leaf	rolC	3	1	23.193829999999998
2024-06-21 082328	Am2	leaf	rolC	3	2	23.081465000000001
2024-06-21 082328	Am2	leaf	rolC	3	3	23.371386999999999
2024-06-21 082328	Am3	leaf	rolC	1	1	25.111295999999999
2024-06-21 082328	Am3	leaf	rolC	1	2	25.138805000000001
2024-06-21 082328	Am3	leaf	rolC	1	3	25.385210000000001
2024-06-21 082328	Am3	leaf	rolC	2	1	22.663589999999999
2024-06-21 082328	Am3	leaf	rolC	2	2	22.832394000000001
2024-06-21 082328	Am3	leaf	rolC	2	3	22.979212
2024-06-21 082328	Am3	leaf	rolC	3	1	25.395018
2024-06-21 082328	Am3	leaf	rolC	3	2	25.359273999999999
2024-06-21 082328	Am3	leaf	rolC	3	3	25.496790000000001
2024-06-21 082328	Am4	leaf	rolC	1	1	23.005302
2024-06-21 082328	Am4	leaf	rolC	1	2	22.956308
2024-06-21 082328	Am4	leaf	rolC	1	3	22.869589000000001
2024-06-21 082328	Am4	leaf	rolC	2	1	23.023285000000001
2024-06-21 082328	Am4	leaf	rolC	2	2	22.998063999999999
2024-06-21 082328	Am4	leaf	rolC	2	3	22.964579000000001
2024-06-21 082328	Am4	leaf	rolC	3	1	22.260859
2024-06-21 082328	Am4	leaf	rolC	3	2	22.172901
2024-06-21 082328	Am4	leaf	rolC	3	3	22.653652000000001
2024-06-21 082328	Am5	leaf	rolC	1	1	22.345935999999998
2024-06-21 082328	Am5	leaf	rolC	1	2	22.447212
2024-06-21 082328	Am5	leaf	rolC	1	3	22.517966999999999
2024-06-21 082328	Am5	leaf	rolC	2	1	25.972946
2024-06-21 082328	Am5	leaf	rolC	2	2	25.899522999999999
2024-06-21 082328	Am5	leaf	rolC	2	3	25.932673999999999
2024-06-21 082328	Am5	leaf	rolC	3	1	22.146267000000002
2024-06-21 082328	Am5	leaf	rolC	3	2	21.790351999999999
2024-06-21 082328	Am5	leaf	rolC	3	3	21.568382
2024-06-21 082328	Am6	leaf	rolC	1	1	25.491475999999999
2024-06-21 082328	Am6	leaf	rolC	1	2	25.440178
2024-06-21 082328	Am6	leaf	rolC	1	3	25.735507999999999
2024-06-21 082328	Am6	leaf	rolC	2	1	22.565756
2024-06-21 082328	Am6	leaf	rolC	2	2	22.779409999999999
2024-06-21 082328	Am6	leaf	rolC	2	3	22.755533
2024-06-21 082328	Am6	leaf	rolC	3	1	25.184073999999999
2024-06-21 082328	Am6	leaf	rolC	3	2	24.850785999999999
2024-06-21 082328	Am6	leaf	rolC	3	3	25.116440000000001
2024-06-21 082328	NTC	NTC	rolC	1	1	Undetermined
2024-06-21 082328	NTC	NTC	rolC	1	2	Undetermined
2024-06-21 082328	NTC	NTC	rolC	1	3	36.174767000000003
2024-06-21 095106	Am	leaf	SAND	1	1	23.22016
2024-06-21 095106	Am	leaf	SAND	1	2	22.906372000000001
2024-06-21 095106	Am	leaf	SAND	1	3	22.915717999999998
2024-06-21 095106	Am	leaf	SAND	2	1	24.412617000000001
2024-06-21 095106	Am	leaf	SAND	2	2	24.513206
2024-06-21 095106	Am	leaf	SAND	2	3	24.253115000000001
2024-06-21 095106	Am	leaf	SAND	3	1	24.659395
2024-06-21 095106	Am	leaf	SAND	3	2	24.738916
2024-06-21 095106	Am	leaf	SAND	3	3	24.781136
2024-06-21 095106	Am1	leaf	SAND	1	1	24.36233
2024-06-21 095106	Am1	leaf	SAND	1	2	24.336978999999999
2024-06-21 095106	Am1	leaf	SAND	1	3	24.143643999999998
2024-06-21 095106	Am1	leaf	SAND	2	1	24.622892
2024-06-21 095106	Am1	leaf	SAND	2	2	24.99709
2024-06-21 095106	Am1	leaf	SAND	2	3	25.060289999999998
2024-06-21 095106	Am1	leaf	SAND	3	1	26.065054
2024-06-21 095106	Am1	leaf	SAND	3	2	26.188462999999999
2024-06-21 095106	Am1	leaf	SAND	3	3	26.213439999999999
2024-06-21 095106	Am2	leaf	SAND	1	1	23.167513
2024-06-21 095106	Am2	leaf	SAND	1	2	23.521515000000001
2024-06-21 095106	Am2	leaf	SAND	1	3	23.365116
2024-06-21 095106	Am2	leaf	SAND	2	1	25.621838
2024-06-21 095106	Am2	leaf	SAND	2	2	25.397767999999999
2024-06-21 095106	Am2	leaf	SAND	2	3	25.974352
2024-06-21 095106	Am2	leaf	SAND	3	1	25.412545999999999
2024-06-21 095106	Am2	leaf	SAND	3	2	25.628824000000002
2024-06-21 095106	Am2	leaf	SAND	3	3	25.606655
2024-06-21 095106	Am3	leaf	SAND	1	1	23.748922
2024-06-21 095106	Am3	leaf	SAND	1	2	23.817460000000001
2024-06-21 095106	Am3	leaf	SAND	1	3	24.105515
2024-06-21 095106	Am3	leaf	SAND	2	1	24.308520999999999
2024-06-21 095106	Am3	leaf	SAND	2	2	24.375153999999998
2024-06-21 095106	Am3	leaf	SAND	2	3	23.816347
2024-06-21 095106	Am3	leaf	SAND	3	1	26.377188
2024-06-21 095106	Am3	leaf	SAND	3	2	26.525385
2024-06-21 095106	Am3	leaf	SAND	3	3	26.242445
2024-06-21 095106	Am4	leaf	SAND	1	1	23.579535
2024-06-21 095106	Am4	leaf	SAND	1	2	23.766987
2024-06-21 095106	Am4	leaf	SAND	1	3	23.608086
2024-06-21 095106	Am4	leaf	SAND	2	1	24.679770999999999
2024-06-21 095106	Am4	leaf	SAND	2	2	24.652654999999999
2024-06-21 095106	Am4	leaf	SAND	2	3	24.326553000000001
2024-06-21 095106	Am4	leaf	SAND	3	1	24.278410000000001
2024-06-21 095106	Am4	leaf	SAND	3	2	24.366289999999999
2024-06-21 095106	Am4	leaf	SAND	3	3	24.523626
2024-06-21 095106	Am5	leaf	SAND	1	1	24.547747000000001
2024-06-21 095106	Am5	leaf	SAND	1	2	24.544792000000001
2024-06-21 095106	Am5	leaf	SAND	1	3	24.843786000000001
2024-06-21 095106	Am5	leaf	SAND	2	1	24.458351
2024-06-21 095106	Am5	leaf	SAND	2	2	24.46575
2024-06-21 095106	Am5	leaf	SAND	2	3	24.247501
2024-06-21 095106	Am5	leaf	SAND	3	1	24.154561999999999
2024-06-21 095106	Am5	leaf	SAND	3	2	24.277439999999999
2024-06-21 095106	Am5	leaf	SAND	3	3	24.080088
2024-06-21 095106	Am6	leaf	SAND	1	1	25.203987000000001
2024-06-21 095106	Am6	leaf	SAND	1	2	25.417233
2024-06-21 095106	Am6	leaf	SAND	1	3	25.52976
2024-06-21 095106	Am6	leaf	SAND	2	1	24.185327999999998
2024-06-21 095106	Am6	leaf	SAND	2	2	24.380231999999999
2024-06-21 095106	Am6	leaf	SAND	2	3	24.042234000000001
2024-06-21 095106	Am6	leaf	SAND	3	1	25.40644
2024-06-21 095106	Am6	leaf	SAND	3	2	25.059719999999999
2024-06-21 095106	Am6	leaf	SAND	3	3	25.416962000000002
2024-06-21 095106	NTC	NTC	SAND	1	1	Undetermined
2024-06-21 095106	NTC	NTC	SAND	1	2	Undetermined
2024-06-21 095106	NTC	NTC	SAND	1	3	Undetermined
2024-06-21 095106	Am	leaf	TIP	1	1	23.053280000000001
2024-06-21 095106	Am	leaf	TIP	1	2	22.913948000000001
2024-06-21 095106	Am	leaf	TIP	1	3	22.686644000000001
2024-06-21 095106	Am	leaf	TIP	2	1	24.157024
2024-06-21 095106	Am	leaf	TIP	2	2	24.098255000000002
2024-06-21 095106	Am	leaf	TIP	2	3	24.307331000000001
2024-06-21 095106	Am	leaf	TIP	3	1	24.536556000000001
2024-06-21 095106	Am	leaf	TIP	3	2	24.362755
2024-06-21 095106	Am	leaf	TIP	3	3	24.365786
2024-06-21 095106	Am1	leaf	TIP	1	1	24.508215
2024-06-21 095106	Am1	leaf	TIP	1	2	24.475366999999999
2024-06-21 095106	Am1	leaf	TIP	1	3	24.459599000000001
2024-06-21 095106	Am1	leaf	TIP	2	1	24.906103000000002
2024-06-21 095106	Am1	leaf	TIP	2	2	25.124365000000001
2024-06-21 095106	Am1	leaf	TIP	2	3	25.013715999999999
2024-06-21 095106	Am1	leaf	TIP	3	1	26.410627000000002
2024-06-21 095106	Am1	leaf	TIP	3	2	25.552693999999999
2024-06-21 095106	Am1	leaf	TIP	3	3	25.687173999999999
2024-06-21 095106	Am2	leaf	TIP	1	1	23.414719000000002
2024-06-21 095106	Am2	leaf	TIP	1	2	23.251802000000001
2024-06-21 095106	Am2	leaf	TIP	1	3	23.10763
2024-06-21 095106	Am2	leaf	TIP	2	1	25.7788
2024-06-21 095106	Am2	leaf	TIP	2	2	25.380199999999999
2024-06-21 095106	Am2	leaf	TIP	2	3	25.883448000000001
2024-06-21 095106	Am2	leaf	TIP	3	1	25.127891999999999
2024-06-21 095106	Am2	leaf	TIP	3	2	25.157475000000002
2024-06-21 095106	Am2	leaf	TIP	3	3	25.10913
2024-06-21 095106	Am3	leaf	TIP	1	1	23.886852000000001
2024-06-21 095106	Am3	leaf	TIP	1	2	23.995671999999999
2024-06-21 095106	Am3	leaf	TIP	1	3	24.011058999999999
2024-06-21 095106	Am3	leaf	TIP	2	1	24.189250000000001
2024-06-21 095106	Am3	leaf	TIP	2	2	23.850961999999999
2024-06-21 095106	Am3	leaf	TIP	2	3	23.950047000000001
2024-06-21 095106	Am3	leaf	TIP	3	1	26.657071999999999
2024-06-21 095106	Am3	leaf	TIP	3	2	26.681146999999999
2024-06-21 095106	Am3	leaf	TIP	3	3	26.396536000000001
2024-06-21 095106	Am4	leaf	TIP	1	1	24.133313999999999
2024-06-21 095106	Am4	leaf	TIP	1	2	24.083338000000001
2024-06-21 095106	Am4	leaf	TIP	1	3	23.822939999999999
2024-06-21 095106	Am4	leaf	TIP	2	1	24.487380000000002
2024-06-21 095106	Am4	leaf	TIP	2	2	24.189896000000001
2024-06-21 095106	Am4	leaf	TIP	2	3	24.050879999999999
2024-06-21 095106	Am4	leaf	TIP	3	1	24.283258
2024-06-21 095106	Am4	leaf	TIP	3	2	24.076004000000001
2024-06-21 095106	Am4	leaf	TIP	3	3	24.245633999999999
2024-06-21 095106	Am5	leaf	TIP	1	1	24.184196
2024-06-21 095106	Am5	leaf	TIP	1	2	24.032620000000001
2024-06-21 095106	Am5	leaf	TIP	1	3	24.341180000000001
2024-06-21 095106	Am5	leaf	TIP	2	1	24.335114999999998
2024-06-21 095106	Am5	leaf	TIP	2	2	24.371193000000002
2024-06-21 095106	Am5	leaf	TIP	2	3	23.974254999999999
2024-06-21 095106	Am5	leaf	TIP	3	1	23.986324
2024-06-21 095106	Am5	leaf	TIP	3	2	23.875921000000002
2024-06-21 095106	Am5	leaf	TIP	3	3	23.709347000000001
2024-06-21 095106	Am6	leaf	TIP	1	1	24.982724999999999
2024-06-21 095106	Am6	leaf	TIP	1	2	25.083697999999998
2024-06-21 095106	Am6	leaf	TIP	1	3	25.364384000000001
2024-06-21 095106	Am6	leaf	TIP	2	1	24.053473
2024-06-21 095106	Am6	leaf	TIP	2	2	24.034666000000001
2024-06-21 095106	Am6	leaf	TIP	2	3	24.309555
2024-06-21 095106	Am6	leaf	TIP	3	1	25.523416999999998
2024-06-21 095106	Am6	leaf	TIP	3	2	25.590681
2024-06-21 095106	Am6	leaf	TIP	3	3	25.003899000000001
2024-06-21 095106	NTC	NTC	TIP	1	1	Undetermined
2024-06-21 095106	NTC	NTC	TIP	1	2	Undetermined
2024-06-21 095106	NTC	NTC	TIP	1	3	Undetermined
2024-06-21 095106	Am	leaf	aux2	1	1	Undetermined
2024-06-21 095106	Am	leaf	aux2	1	2	37.389373999999997
2024-06-21 095106	Am	leaf	aux2	1	3	Undetermined
2024-06-21 095106	Am	leaf	aux2	2	1	Undetermined
2024-06-21 095106	Am	leaf	aux2	2	2	36.776985000000003
2024-06-21 095106	Am	leaf	aux2	2	3	Undetermined
2024-06-21 095106	Am	leaf	aux2	3	1	Undetermined
2024-06-21 095106	Am	leaf	aux2	3	2	Undetermined
2024-06-21 095106	Am	leaf	aux2	3	3	Undetermined
2024-06-21 095106	Am1	leaf	aux2	1	1	33.153269999999999
2024-06-21 095106	Am1	leaf	aux2	1	2	Undetermined
2024-06-21 095106	Am1	leaf	aux2	1	3	32.369950000000003
2024-06-21 095106	Am1	leaf	aux2	2	1	Undetermined
2024-06-21 095106	Am1	leaf	aux2	2	2	38.481003000000001
2024-06-21 095106	Am1	leaf	aux2	2	3	32.155940000000001
2024-06-21 095106	Am1	leaf	aux2	3	1	Undetermined
2024-06-21 095106	Am1	leaf	aux2	3	2	Undetermined
2024-06-21 095106	Am1	leaf	aux2	3	3	Undetermined
2024-06-21 095106	Am2	leaf	aux2	1	1	33.680701999999997
2024-06-21 095106	Am2	leaf	aux2	1	2	Undetermined
2024-06-21 095106	Am2	leaf	aux2	1	3	Undetermined
2024-06-21 095106	Am2	leaf	aux2	2	1	Undetermined
2024-06-21 095106	Am2	leaf	aux2	2	2	Undetermined
2024-06-21 095106	Am2	leaf	aux2	2	3	Undetermined
2024-06-21 095106	Am2	leaf	aux2	3	1	Undetermined
2024-06-21 095106	Am2	leaf	aux2	3	2	33.503360000000001
2024-06-21 095106	Am2	leaf	aux2	3	3	Undetermined
2024-06-21 095106	Am3	leaf	aux2	1	1	Undetermined
2024-06-21 095106	Am3	leaf	aux2	1	2	Undetermined
2024-06-21 095106	Am3	leaf	aux2	1	3	Undetermined
2024-06-21 095106	Am3	leaf	aux2	2	1	Undetermined
2024-06-21 095106	Am3	leaf	aux2	2	2	Undetermined
2024-06-21 095106	Am3	leaf	aux2	2	3	Undetermined
2024-06-21 095106	Am3	leaf	aux2	3	1	Undetermined
2024-06-21 095106	Am3	leaf	aux2	3	2	Undetermined
2024-06-21 095106	Am3	leaf	aux2	3	3	Undetermined
2024-06-21 095106	Am4	leaf	aux2	1	1	21.893253000000001
2024-06-21 095106	Am4	leaf	aux2	1	2	22.777470000000001
2024-06-21 095106	Am4	leaf	aux2	1	3	22.384125000000001
2024-06-21 095106	Am4	leaf	aux2	2	1	23.193102
2024-06-21 095106	Am4	leaf	aux2	2	2	23.055893000000001
2024-06-21 095106	Am4	leaf	aux2	2	3	22.986903999999999
2024-06-21 095106	Am4	leaf	aux2	3	1	23.269659999999998
2024-06-21 095106	Am4	leaf	aux2	3	2	23.343529
2024-06-21 095106	Am4	leaf	aux2	3	3	23.369184000000001
2024-06-21 095106	Am5	leaf	aux2	1	1	25.252341999999999
2024-06-21 095106	Am5	leaf	aux2	1	2	25.126715000000001
2024-06-21 095106	Am5	leaf	aux2	1	3	24.820118000000001
2024-06-21 095106	Am5	leaf	aux2	2	1	24.859719999999999
2024-06-21 095106	Am5	leaf	aux2	2	2	25.474983000000002
2024-06-21 095106	Am5	leaf	aux2	2	3	24.990635000000001
2024-06-21 095106	Am5	leaf	aux2	3	1	23.566680000000002
2024-06-21 095106	Am5	leaf	aux2	3	2	23.582191000000002
2024-06-21 095106	Am5	leaf	aux2	3	3	23.617730999999999
2024-06-21 095106	Am6	leaf	aux2	1	1	24.944900000000001
2024-06-21 095106	Am6	leaf	aux2	1	2	25.043572999999999
2024-06-21 095106	Am6	leaf	aux2	1	3	25.160209999999999
2024-06-21 095106	Am6	leaf	aux2	2	1	24.160536
2024-06-21 095106	Am6	leaf	aux2	2	2	24.178778000000001
2024-06-21 095106	Am6	leaf	aux2	2	3	24.101251999999999
2024-06-21 095106	Am6	leaf	aux2	3	1	25.427797000000002
2024-06-21 095106	Am6	leaf	aux2	3	2	25.568787
2024-06-21 095106	Am6	leaf	aux2	3	3	24.928898
2024-06-21 095106	NTC	NTC	aux2	1	1	Undetermined
2024-06-21 095106	NTC	NTC	aux2	1	2	Undetermined
2024-06-21 095106	NTC	NTC	aux2	1	3	Undetermined
2024-07-01 084747	Am	stem	SAND	1	1	24.004559
2024-07-01 084747	Am	stem	SAND	1	2	24.18469
2024-07-01 084747	Am	stem	SAND	1	3	23.728424
2024-07-01 084747	Am	stem	SAND	2	1	23.941206000000001
2024-07-01 084747	Am	stem	SAND	2	2	23.909143
2024-07-01 084747	Am	stem	SAND	2	3	23.871763000000001
2024-07-01 084747	Am	stem	SAND	3	1	23.711458
2024-07-01 084747	Am	stem	SAND	3	2	23.691863999999999
2024-07-01 084747	Am	stem	SAND	3	3	23.556142999999999
2024-07-01 084747	Am1	stem	SAND	1	1	23.873370000000001
2024-07-01 084747	Am1	stem	SAND	1	2	23.551196999999998
2024-07-01 084747	Am1	stem	SAND	1	3	23.817834999999999
2024-07-01 084747	Am1	stem	SAND	2	1	Undetermined
2024-07-01 084747	Am1	stem	SAND	2	2	Undetermined
2024-07-01 084747	Am1	stem	SAND	2	3	Undetermined
2024-07-01 084747	Am1	stem	SAND	3	1	23.96818
2024-07-01 084747	Am1	stem	SAND	3	2	24.018127
2024-07-01 084747	Am1	stem	SAND	3	3	23.783107999999999
2024-07-01 084747	Am2	stem	SAND	1	1	23.970811999999999
2024-07-01 084747	Am2	stem	SAND	1	2	23.471678000000001
2024-07-01 084747	Am2	stem	SAND	1	3	23.427651999999998
2024-07-01 084747	Am2	stem	SAND	2	1	23.666640999999998
2024-07-01 084747	Am2	stem	SAND	2	2	23.207846
2024-07-01 084747	Am2	stem	SAND	2	3	23.578786999999998
2024-07-01 084747	Am2	stem	SAND	3	1	25.156559000000001
2024-07-01 084747	Am2	stem	SAND	3	2	25.548898999999999
2024-07-01 084747	Am2	stem	SAND	3	3	24.698364000000002
2024-07-01 084747	Am3	stem	SAND	1	1	23.575869000000001
2024-07-01 084747	Am3	stem	SAND	1	2	23.576532
2024-07-01 084747	Am3	stem	SAND	1	3	23.471056000000001
2024-07-01 084747	Am3	stem	SAND	2	1	23.810095
2024-07-01 084747	Am3	stem	SAND	2	2	24.402822
2024-07-01 084747	Am3	stem	SAND	2	3	24.980581000000001
2024-07-01 084747	Am3	stem	SAND	3	1	24.186447000000001
2024-07-01 084747	Am3	stem	SAND	3	2	24.035889000000001
2024-07-01 084747	Am3	stem	SAND	3	3	24.139064999999999
2024-07-01 084747	Am4	stem	SAND	1	1	23.486063000000001
2024-07-01 084747	Am4	stem	SAND	1	2	23.239305000000002
2024-07-01 084747	Am4	stem	SAND	1	3	23.410582999999999
2024-07-01 084747	Am4	stem	SAND	2	1	23.319828000000001
2024-07-01 084747	Am4	stem	SAND	2	2	23.37913
2024-07-01 084747	Am4	stem	SAND	2	3	23.318660000000001
2024-07-01 084747	Am4	stem	SAND	3	1	23.670909999999999
2024-07-01 084747	Am4	stem	SAND	3	2	23.969574000000001
2024-07-01 084747	Am4	stem	SAND	3	3	23.587446
2024-07-01 084747	Am5	stem	SAND	1	1	24.435507000000001
2024-07-01 084747	Am5	stem	SAND	1	2	24.403130000000001
2024-07-01 084747	Am5	stem	SAND	1	3	24.537558000000001
2024-07-01 084747	Am5	stem	SAND	2	1	23.328154000000001
2024-07-01 084747	Am5	stem	SAND	2	2	22.533503
2024-07-01 084747	Am5	stem	SAND	2	3	22.767075999999999
2024-07-01 084747	Am5	stem	SAND	3	1	23.826826000000001
2024-07-01 084747	Am5	stem	SAND	3	2	23.774889999999999
2024-07-01 084747	Am5	stem	SAND	3	3	23.623374999999999
2024-07-01 084747	Am6	stem	SAND	1	1	23.007781999999999
2024-07-01 084747	Am6	stem	SAND	1	2	23.282543
2024-07-01 084747	Am6	stem	SAND	1	3	22.970632999999999
2024-07-01 084747	Am6	stem	SAND	2	1	23.242819999999998
2024-07-01 084747	Am6	stem	SAND	2	2	23.7959
2024-07-01 084747	Am6	stem	SAND	2	3	23.680336
2024-07-01 084747	Am6	stem	SAND	3	1	23.397911000000001
2024-07-01 084747	Am6	stem	SAND	3	2	23.215605
2024-07-01 084747	Am6	stem	SAND	3	3	23.135366000000001
2024-07-01 084747	NTC	NTC	SAND	1	1	Undetermined
2024-07-01 084747	NTC	NTC	SAND	1	2	Undetermined
2024-07-01 084747	NTC	NTC	SAND	1	3	Undetermined
2024-07-01 084747	Am	stem	TIP	1	1	23.396006
2024-07-01 084747	Am	stem	TIP	1	2	23.277294000000001
2024-07-01 084747	Am	stem	TIP	1	3	23.512018000000001
2024-07-01 084747	Am	stem	TIP	2	1	23.313829999999999
2024-07-01 084747	Am	stem	TIP	2	2	23.725183000000001
2024-07-01 084747	Am	stem	TIP	2	3	23.973001
2024-07-01 084747	Am	stem	TIP	3	1	23.445464999999999
2024-07-01 084747	Am	stem	TIP	3	2	23.359808000000001
2024-07-01 084747	Am	stem	TIP	3	3	23.710293
2024-07-01 084747	Am1	stem	TIP	1	1	23.646708
2024-07-01 084747	Am1	stem	TIP	1	2	23.554834
2024-07-01 084747	Am1	stem	TIP	1	3	24.014392999999998
2024-07-01 084747	Am1	stem	TIP	2	1	Undetermined
2024-07-01 084747	Am1	stem	TIP	2	2	Undetermined
2024-07-01 084747	Am1	stem	TIP	2	3	Undetermined
2024-07-01 084747	Am1	stem	TIP	3	1	23.539482
2024-07-01 084747	Am1	stem	TIP	3	2	23.370173999999999
2024-07-01 084747	Am1	stem	TIP	3	3	24.006325
2024-07-01 084747	Am2	stem	TIP	1	1	23.6037
2024-07-01 084747	Am2	stem	TIP	1	2	23.617683
2024-07-01 084747	Am2	stem	TIP	1	3	23.477644000000002
2024-07-01 084747	Am2	stem	TIP	2	1	23.812850000000001
2024-07-01 084747	Am2	stem	TIP	2	2	22.990496
2024-07-01 084747	Am2	stem	TIP	2	3	23.607668
2024-07-01 084747	Am2	stem	TIP	3	1	24.713552
2024-07-01 084747	Am2	stem	TIP	3	2	24.938406000000001
2024-07-01 084747	Am2	stem	TIP	3	3	25.241446
2024-07-01 084747	Am3	stem	TIP	1	1	23.799046000000001
2024-07-01 084747	Am3	stem	TIP	1	2	23.455041999999999
2024-07-01 084747	Am3	stem	TIP	1	3	23.305116999999999
2024-07-01 084747	Am3	stem	TIP	2	1	23.970265999999999
2024-07-01 084747	Am3	stem	TIP	2	2	24.313524000000001
2024-07-01 084747	Am3	stem	TIP	2	3	23.831333000000001
2024-07-01 084747	Am3	stem	TIP	3	1	23.972297999999999
2024-07-01 084747	Am3	stem	TIP	3	2	23.616446
2024-07-01 084747	Am3	stem	TIP	3	3	23.150700000000001
2024-07-01 084747	Am4	stem	TIP	1	1	23.033339000000002
2024-07-01 084747	Am4	stem	TIP	1	2	22.993604999999999
2024-07-01 084747	Am4	stem	TIP	1	3	23.014790000000001
2024-07-01 084747	Am4	stem	TIP	2	1	22.763000000000002
2024-07-01 084747	Am4	stem	TIP	2	2	22.663775999999999
2024-07-01 084747	Am4	stem	TIP	2	3	23.205248000000001
2024-07-01 084747	Am4	stem	TIP	3	1	24.314774
2024-07-01 084747	Am4	stem	TIP	3	2	23.933731000000002
2024-07-01 084747	Am4	stem	TIP	3	3	23.804649999999999
2024-07-01 084747	Am5	stem	TIP	1	1	23.940919999999998
2024-07-01 084747	Am5	stem	TIP	1	2	23.878195000000002
2024-07-01 084747	Am5	stem	TIP	1	3	24.305150999999999
2024-07-01 084747	Am5	stem	TIP	2	1	23.039648
2024-07-01 084747	Am5	stem	TIP	2	2	22.745003000000001
2024-07-01 084747	Am5	stem	TIP	2	3	22.989865999999999
2024-07-01 084747	Am5	stem	TIP	3	1	23.366752999999999
2024-07-01 084747	Am5	stem	TIP	3	2	23.645444999999999
2024-07-01 084747	Am5	stem	TIP	3	3	23.301876
2024-07-01 084747	Am6	stem	TIP	1	1	23.074677000000001
2024-07-01 084747	Am6	stem	TIP	1	2	22.819953999999999
2024-07-01 084747	Am6	stem	TIP	1	3	22.993828000000001
2024-07-01 084747	Am6	stem	TIP	2	1	23.278406
2024-07-01 084747	Am6	stem	TIP	2	2	23.412882
2024-07-01 084747	Am6	stem	TIP	2	3	23.462562999999999
2024-07-01 084747	Am6	stem	TIP	3	1	23.663021000000001
2024-07-01 084747	Am6	stem	TIP	3	2	23.746191
2024-07-01 084747	Am6	stem	TIP	3	3	23.319462000000001
2024-07-01 084747	NTC	NTC	TIP	1	1	Undetermined
2024-07-01 084747	NTC	NTC	TIP	1	2	Undetermined
2024-07-01 084747	NTC	NTC	TIP	1	3	Undetermined
2024-07-01 084747	Am	stem	rolA	1	1	39.000655999999999
2024-07-01 084747	Am	stem	rolA	1	2	34.111763000000003
2024-07-01 084747	Am	stem	rolA	1	3	35.052680000000002
2024-07-01 084747	Am	stem	rolA	2	1	26.314457000000001
2024-07-01 084747	Am	stem	rolA	2	2	26.217435999999999
2024-07-01 084747	Am	stem	rolA	2	3	26.127213999999999
2024-07-01 084747	Am	stem	rolA	3	1	Undetermined
2024-07-01 084747	Am	stem	rolA	3	2	Undetermined
2024-07-01 084747	Am	stem	rolA	3	3	Undetermined
2024-07-01 084747	Am1	stem	rolA	1	1	22.966767999999998
2024-07-01 084747	Am1	stem	rolA	1	2	22.904121
2024-07-01 084747	Am1	stem	rolA	1	3	23.075827
2024-07-01 084747	Am1	stem	rolA	2	1	Undetermined
2024-07-01 084747	Am1	stem	rolA	2	2	Undetermined
2024-07-01 084747	Am1	stem	rolA	2	3	Undetermined
2024-07-01 084747	Am1	stem	rolA	3	1	23.763207999999999
2024-07-01 084747	Am1	stem	rolA	3	2	23.535050999999999
2024-07-01 084747	Am1	stem	rolA	3	3	24.131492999999999
2024-07-01 084747	Am2	stem	rolA	1	1	23.086469999999998
2024-07-01 084747	Am2	stem	rolA	1	2	23.078748999999998
2024-07-01 084747	Am2	stem	rolA	1	3	22.757390999999998
2024-07-01 084747	Am2	stem	rolA	2	1	22.227958999999998
2024-07-01 084747	Am2	stem	rolA	2	2	22.46651
2024-07-01 084747	Am2	stem	rolA	2	3	22.251007000000001
2024-07-01 084747	Am2	stem	rolA	3	1	24.013577000000002
2024-07-01 084747	Am2	stem	rolA	3	2	24.083953999999999
2024-07-01 084747	Am2	stem	rolA	3	3	23.902643000000001
2024-07-01 084747	Am3	stem	rolA	1	1	24.347947999999999
2024-07-01 084747	Am3	stem	rolA	1	2	24.505082999999999
2024-07-01 084747	Am3	stem	rolA	1	3	24.098600000000001
2024-07-01 084747	Am3	stem	rolA	2	1	24.654651999999999
2024-07-01 084747	Am3	stem	rolA	2	2	25.329319000000002
2024-07-01 084747	Am3	stem	rolA	2	3	23.984022
2024-07-01 084747	Am3	stem	rolA	3	1	23.810904000000001
2024-07-01 084747	Am3	stem	rolA	3	2	24.237932000000001
2024-07-01 084747	Am3	stem	rolA	3	3	24.282074000000001
2024-07-01 084747	Am4	stem	rolA	1	1	22.448471000000001
2024-07-01 084747	Am4	stem	rolA	1	2	22.065860000000001
2024-07-01 084747	Am4	stem	rolA	1	3	22.332726999999998
2024-07-01 084747	Am4	stem	rolA	2	1	22.463660000000001
2024-07-01 084747	Am4	stem	rolA	2	2	21.974844000000001
2024-07-01 084747	Am4	stem	rolA	2	3	21.806626999999999
2024-07-01 084747	Am4	stem	rolA	3	1	22.530396
2024-07-01 084747	Am4	stem	rolA	3	2	22.525701999999999
2024-07-01 084747	Am4	stem	rolA	3	3	22.451740000000001
2024-07-01 084747	Am5	stem	rolA	1	1	23.607962000000001
2024-07-01 084747	Am5	stem	rolA	1	2	23.835084999999999
2024-07-01 084747	Am5	stem	rolA	1	3	24.0641
2024-07-01 084747	Am5	stem	rolA	2	1	21.880147999999998
2024-07-01 084747	Am5	stem	rolA	2	2	22.16948
2024-07-01 084747	Am5	stem	rolA	2	3	22.182075999999999
2024-07-01 084747	Am5	stem	rolA	3	1	23.165396000000001
2024-07-01 084747	Am5	stem	rolA	3	2	23.041333999999999
2024-07-01 084747	Am5	stem	rolA	3	3	22.92465
2024-07-01 084747	Am6	stem	rolA	1	1	22.831512
2024-07-01 084747	Am6	stem	rolA	1	2	22.739664000000001
2024-07-01 084747	Am6	stem	rolA	1	3	22.771666
2024-07-01 084747	Am6	stem	rolA	2	1	23.684069999999998
2024-07-01 084747	Am6	stem	rolA	2	2	24.033884
2024-07-01 084747	Am6	stem	rolA	2	3	23.856356000000002
2024-07-01 084747	Am6	stem	rolA	3	1	22.91263
2024-07-01 084747	Am6	stem	rolA	3	2	23.030783
2024-07-01 084747	Am6	stem	rolA	3	3	22.93299
2024-07-01 084747	NTC	NTC	rolA	1	1	Undetermined
2024-07-01 084747	NTC	NTC	rolA	1	2	Undetermined
2024-07-01 084747	NTC	NTC	rolA	1	3	35.468969999999999
2024-07-01 084747	Am	stem	rolB	1	1	Undetermined
2024-07-01 084747	Am	stem	rolB	1	2	33.411250000000003
2024-07-01 084747	Am	stem	rolB	1	3	33.664375
2024-07-01 084747	Am	stem	rolB	2	1	34.926394999999999
2024-07-01 084747	Am	stem	rolB	2	2	33.085514000000003
2024-07-01 084747	Am	stem	rolB	2	3	34.630090000000003
2024-07-01 084747	Am	stem	rolB	3	1	Undetermined
2024-07-01 084747	Am	stem	rolB	3	2	Undetermined
2024-07-01 084747	Am	stem	rolB	3	3	Undetermined
2024-07-01 084747	Am1	stem	rolB	1	1	23.770994000000002
2024-07-01 084747	Am1	stem	rolB	1	2	23.989339999999999
2024-07-01 084747	Am1	stem	rolB	1	3	23.071449999999999
2024-07-01 084747	Am1	stem	rolB	2	1	Undetermined
2024-07-01 084747	Am1	stem	rolB	2	2	Undetermined
2024-07-01 084747	Am1	stem	rolB	2	3	Undetermined
2024-07-01 084747	Am1	stem	rolB	3	1	24.140733999999998
2024-07-01 084747	Am1	stem	rolB	3	2	24.158346000000002
2024-07-01 084747	Am1	stem	rolB	3	3	24.619599999999998
2024-07-01 084747	Am2	stem	rolB	1	1	23.159475
2024-07-01 084747	Am2	stem	rolB	1	2	23.499946999999999
2024-07-01 084747	Am2	stem	rolB	1	3	23.332467999999999
2024-07-01 084747	Am2	stem	rolB	2	1	22.575060000000001
2024-07-01 084747	Am2	stem	rolB	2	2	22.993510000000001
2024-07-01 084747	Am2	stem	rolB	2	3	22.615780000000001
2024-07-01 084747	Am2	stem	rolB	3	1	24.344635
2024-07-01 084747	Am2	stem	rolB	3	2	23.835529999999999
2024-07-01 084747	Am2	stem	rolB	3	3	24.150040000000001
2024-07-01 084747	Am3	stem	rolB	1	1	24.237984000000001
2024-07-01 084747	Am3	stem	rolB	1	2	23.798708000000001
2024-07-01 084747	Am3	stem	rolB	1	3	24.099459
2024-07-01 084747	Am3	stem	rolB	2	1	24.466999999999999
2024-07-01 084747	Am3	stem	rolB	2	2	24.371905999999999
2024-07-01 084747	Am3	stem	rolB	2	3	25.025524000000001
2024-07-01 084747	Am3	stem	rolB	3	1	23.728807
2024-07-01 084747	Am3	stem	rolB	3	2	23.711472000000001
2024-07-01 084747	Am3	stem	rolB	3	3	23.634322999999998
2024-07-01 084747	Am4	stem	rolB	1	1	22.694438999999999
2024-07-01 084747	Am4	stem	rolB	1	2	23.496438999999999
2024-07-01 084747	Am4	stem	rolB	1	3	23.092341999999999
2024-07-01 084747	Am4	stem	rolB	2	1	22.296064000000001
2024-07-01 084747	Am4	stem	rolB	2	2	22.439995
2024-07-01 084747	Am4	stem	rolB	2	3	22.324486
2024-07-01 084747	Am4	stem	rolB	3	1	23.170494000000001
2024-07-01 084747	Am4	stem	rolB	3	2	22.999403000000001
2024-07-01 084747	Am4	stem	rolB	3	3	22.943536999999999
2024-07-01 084747	Am5	stem	rolB	1	1	24.177745999999999
2024-07-01 084747	Am5	stem	rolB	1	2	24.368036
2024-07-01 084747	Am5	stem	rolB	1	3	24.250108999999998
2024-07-01 084747	Am5	stem	rolB	2	1	22.556494000000001
2024-07-01 084747	Am5	stem	rolB	2	2	22.620049000000002
2024-07-01 084747	Am5	stem	rolB	2	3	21.89631
2024-07-01 084747	Am5	stem	rolB	3	1	22.794981
2024-07-01 084747	Am5	stem	rolB	3	2	22.676102
2024-07-01 084747	Am5	stem	rolB	3	3	22.936895
2024-07-01 084747	Am6	stem	rolB	1	1	23.151437999999999
2024-07-01 084747	Am6	stem	rolB	1	2	22.710529999999999
2024-07-01 084747	Am6	stem	rolB	1	3	22.9892
2024-07-01 084747	Am6	stem	rolB	2	1	23.946052999999999
2024-07-01 084747	Am6	stem	rolB	2	2	23.602667
2024-07-01 084747	Am6	stem	rolB	2	3	23.486726999999998
2024-07-01 084747	Am6	stem	rolB	3	1	22.776712
2024-07-01 084747	Am6	stem	rolB	3	2	22.604818000000002
2024-07-01 084747	Am6	stem	rolB	3	3	22.989370000000001
2024-07-01 084747	NTC	NTC	rolB	1	1	Undetermined
2024-07-01 084747	NTC	NTC	rolB	1	2	Undetermined
2024-07-01 084747	NTC	NTC	rolB	1	3	Undetermined
2024-07-01 084747	Am	stem	rolC	1	1	30.17475
2024-07-01 084747	Am	stem	rolC	1	2	30.604315
2024-07-01 084747	Am	stem	rolC	1	3	30.043749999999999
2024-07-01 084747	Am	stem	rolC	2	1	30.407204
2024-07-01 084747	Am	stem	rolC	2	2	30.504321999999998
2024-07-01 084747	Am	stem	rolC	2	3	30.511545000000002
2024-07-01 084747	Am	stem	rolC	3	1	Undetermined
2024-07-01 084747	Am	stem	rolC	3	2	33.00421
2024-07-01 084747	Am	stem	rolC	3	3	33.633567999999997
2024-07-01 084747	Am1	stem	rolC	1	1	19.436779000000001
2024-07-01 084747	Am1	stem	rolC	1	2	19.440287000000001
2024-07-01 084747	Am1	stem	rolC	1	3	19.558679999999999
2024-07-01 084747	Am1	stem	rolC	2	1	Undetermined
2024-07-01 084747	Am1	stem	rolC	2	2	Undetermined
2024-07-01 084747	Am1	stem	rolC	2	3	Undetermined
2024-07-01 084747	Am1	stem	rolC	3	1	19.898577
2024-07-01 084747	Am1	stem	rolC	3	2	20.166482999999999
2024-07-01 084747	Am1	stem	rolC	3	3	20.232503999999999
2024-07-01 084747	Am2	stem	rolC	1	1	19.88073
2024-07-01 084747	Am2	stem	rolC	1	2	19.888974999999999
2024-07-01 084747	Am2	stem	rolC	1	3	19.910315000000001
2024-07-01 084747	Am2	stem	rolC	2	1	19.660582000000002
2024-07-01 084747	Am2	stem	rolC	2	2	19.568490000000001
2024-07-01 084747	Am2	stem	rolC	2	3	19.625595000000001
2024-07-01 084747	Am2	stem	rolC	3	1	21.802866000000002
2024-07-01 084747	Am2	stem	rolC	3	2	21.827131000000001
2024-07-01 084747	Am2	stem	rolC	3	3	21.712738000000002
2024-07-01 084747	Am3	stem	rolC	1	1	20.415050000000001
2024-07-01 084747	Am3	stem	rolC	1	2	20.616396000000002
2024-07-01 084747	Am3	stem	rolC	1	3	20.489588000000001
2024-07-01 084747	Am3	stem	rolC	2	1	19.681851999999999
2024-07-01 084747	Am3	stem	rolC	2	2	19.734345999999999
2024-07-01 084747	Am3	stem	rolC	2	3	19.783722000000001
2024-07-01 084747	Am3	stem	rolC	3	1	19.440881999999998
2024-07-01 084747	Am3	stem	rolC	3	2	19.482109999999999
2024-07-01 084747	Am3	stem	rolC	3	3	19.488008000000001
2024-07-01 084747	Am4	stem	rolC	1	1	18.470694000000002
2024-07-01 084747	Am4	stem	rolC	1	2	18.483142999999998
2024-07-01 084747	Am4	stem	rolC	1	3	18.963545
2024-07-01 084747	Am4	stem	rolC	2	1	17.998221999999998
2024-07-01 084747	Am4	stem	rolC	2	2	17.648658999999999
2024-07-01 084747	Am4	stem	rolC	2	3	17.764925000000002
2024-07-01 084747	Am4	stem	rolC	3	1	19.563044000000001
2024-07-01 084747	Am4	stem	rolC	3	2	19.560217000000002
2024-07-01 084747	Am4	stem	rolC	3	3	19.603269999999998
2024-07-01 084747	Am5	stem	rolC	1	1	20.931522000000001
2024-07-01 084747	Am5	stem	rolC	1	2	21.39396
2024-07-01 084747	Am5	stem	rolC	1	3	21.085712000000001
2024-07-01 084747	Am5	stem	rolC	2	1	18.944046
2024-07-01 084747	Am5	stem	rolC	2	2	18.983877
2024-07-01 084747	Am5	stem	rolC	2	3	19.042883
2024-07-01 084747	Am5	stem	rolC	3	1	19.292742000000001
2024-07-01 084747	Am5	stem	rolC	3	2	19.156130000000001
2024-07-01 084747	Am5	stem	rolC	3	3	19.134886000000002
2024-07-01 084747	Am6	stem	rolC	1	1	18.405428000000001
2024-07-01 084747	Am6	stem	rolC	1	2	18.273949000000002
2024-07-01 084747	Am6	stem	rolC	1	3	18.362753000000001
2024-07-01 084747	Am6	stem	rolC	2	1	20.129584999999999
2024-07-01 084747	Am6	stem	rolC	2	2	19.650172999999999
2024-07-01 084747	Am6	stem	rolC	2	3	19.769646000000002
2024-07-01 084747	Am6	stem	rolC	3	1	19.488571
2024-07-01 084747	Am6	stem	rolC	3	2	19.398413000000001
2024-07-01 084747	Am6	stem	rolC	3	3	19.504259999999999
2024-07-01 084747	NTC	NTC	rolC	1	1	Undetermined
2024-07-01 084747	NTC	NTC	rolC	1	2	Undetermined
2024-07-01 084747	NTC	NTC	rolC	1	3	Undetermined
2024-07-01 100036	Am	stem	SAND	1	1	23.485050000000001
2024-07-01 100036	Am	stem	SAND	1	2	23.199303
2024-07-01 100036	Am	stem	SAND	1	3	23.467780999999999
2024-07-01 100036	Am	stem	SAND	2	1	23.832878000000001
2024-07-01 100036	Am	stem	SAND	2	2	24.214893
2024-07-01 100036	Am	stem	SAND	2	3	23.984729999999999
2024-07-01 100036	Am	stem	SAND	3	1	23.926705999999999
2024-07-01 100036	Am	stem	SAND	3	2	23.687435000000001
2024-07-01 100036	Am	stem	SAND	3	3	23.808185999999999
2024-07-01 100036	Am1	stem	SAND	1	1	23.417397999999999
2024-07-01 100036	Am1	stem	SAND	1	2	23.517595
2024-07-01 100036	Am1	stem	SAND	1	3	23.679459999999999
2024-07-01 100036	Am1	stem	SAND	2	1	Undetermined
2024-07-01 100036	Am1	stem	SAND	2	2	Undetermined
2024-07-01 100036	Am1	stem	SAND	2	3	Undetermined
2024-07-01 100036	Am1	stem	SAND	3	1	24.055809
2024-07-01 100036	Am1	stem	SAND	3	2	23.897324000000001
2024-07-01 100036	Am1	stem	SAND	3	3	24.129505000000002
2024-07-01 100036	Am2	stem	SAND	1	1	23.245075
2024-07-01 100036	Am2	stem	SAND	1	2	22.977703000000002
2024-07-01 100036	Am2	stem	SAND	1	3	23.055963999999999
2024-07-01 100036	Am2	stem	SAND	2	1	23.034481
2024-07-01 100036	Am2	stem	SAND	2	2	23.023989
2024-07-01 100036	Am2	stem	SAND	2	3	23.112116
2024-07-01 100036	Am2	stem	SAND	3	1	25.065407
2024-07-01 100036	Am2	stem	SAND	3	2	25.081579999999999
2024-07-01 100036	Am2	stem	SAND	3	3	24.801935
2024-07-01 100036	Am3	stem	SAND	1	1	23.357372000000002
2024-07-01 100036	Am3	stem	SAND	1	2	23.363603999999999
2024-07-01 100036	Am3	stem	SAND	1	3	23.612539999999999
2024-07-01 100036	Am3	stem	SAND	2	1	24.017081999999998
2024-07-01 100036	Am3	stem	SAND	2	2	24.169854999999998
2024-07-01 100036	Am3	stem	SAND	2	3	24.035242
2024-07-01 100036	Am3	stem	SAND	3	1	24.019310000000001
2024-07-01 100036	Am3	stem	SAND	3	2	23.693290000000001
2024-07-01 100036	Am3	stem	SAND	3	3	24.181730000000002
2024-07-01 100036	Am4	stem	SAND	1	1	23.094684999999998
2024-07-01 100036	Am4	stem	SAND	1	2	22.953934
2024-07-01 100036	Am4	stem	SAND	1	3	23.104382999999999
2024-07-01 100036	Am4	stem	SAND	2	1	22.822620000000001
2024-07-01 100036	Am4	stem	SAND	2	2	22.579777
2024-07-01 100036	Am4	stem	SAND	2	3	22.780232999999999
2024-07-01 100036	Am4	stem	SAND	3	1	23.130074
2024-07-01 100036	Am4	stem	SAND	3	2	23.07902
2024-07-01 100036	Am4	stem	SAND	3	3	23.234932000000001
2024-07-01 100036	Am5	stem	SAND	1	1	24.970184
2024-07-01 100036	Am5	stem	SAND	1	2	24.692163000000001
2024-07-01 100036	Am5	stem	SAND	1	3	25.043344000000001
2024-07-01 100036	Am5	stem	SAND	2	1	22.766264
2024-07-01 100036	Am5	stem	SAND	2	2	22.806395999999999
2024-07-01 100036	Am5	stem	SAND	2	3	22.990728000000001
2024-07-01 100036	Am5	stem	SAND	3	1	23.864097999999998
2024-07-01 100036	Am5	stem	SAND	3	2	24.067522
2024-07-01 100036	Am5	stem	SAND	3	3	23.575264000000001
2024-07-01 100036	Am6	stem	SAND	1	1	23.466818
2024-07-01 100036	Am6	stem	SAND	1	2	23.475473000000001
2024-07-01 100036	Am6	stem	SAND	1	3	23.091066000000001
2024-07-01 100036	Am6	stem	SAND	2	1	23.837841000000001
2024-07-01 100036	Am6	stem	SAND	2	2	23.686394
2024-07-01 100036	Am6	stem	SAND	2	3	23.635525000000001
2024-07-01 100036	Am6	stem	SAND	3	1	23.400943999999999
2024-07-01 100036	Am6	stem	SAND	3	2	23.465675000000001
2024-07-01 100036	Am6	stem	SAND	3	3	23.079239000000001
2024-07-01 100036	NTC	NTC	SAND	1	1	Undetermined
2024-07-01 100036	NTC	NTC	SAND	1	2	Undetermined
2024-07-01 100036	NTC	NTC	SAND	1	3	Undetermined
2024-07-01 100036	Am	stem	TIP	1	1	22.583836000000002
2024-07-01 100036	Am	stem	TIP	1	2	23.457816999999999
2024-07-01 100036	Am	stem	TIP	1	3	22.713234
2024-07-01 100036	Am	stem	TIP	2	1	23.981134000000001
2024-07-01 100036	Am	stem	TIP	2	2	23.653185000000001
2024-07-01 100036	Am	stem	TIP	2	3	23.604690000000002
2024-07-01 100036	Am	stem	TIP	3	1	23.642633
2024-07-01 100036	Am	stem	TIP	3	2	23.366195999999999
2024-07-01 100036	Am	stem	TIP	3	3	24.333780000000001
2024-07-01 100036	Am1	stem	TIP	1	1	23.685880000000001
2024-07-01 100036	Am1	stem	TIP	1	2	23.644856999999998
2024-07-01 100036	Am1	stem	TIP	1	3	23.191555000000001
2024-07-01 100036	Am1	stem	TIP	2	1	Undetermined
2024-07-01 100036	Am1	stem	TIP	2	2	Undetermined
2024-07-01 100036	Am1	stem	TIP	2	3	Undetermined
2024-07-01 100036	Am1	stem	TIP	3	1	23.634941000000001
2024-07-01 100036	Am1	stem	TIP	3	2	23.701529000000001
2024-07-01 100036	Am1	stem	TIP	3	3	23.769773000000001
2024-07-01 100036	Am2	stem	TIP	1	1	22.629930000000002
2024-07-01 100036	Am2	stem	TIP	1	2	22.716426999999999
2024-07-01 100036	Am2	stem	TIP	1	3	22.988724000000001
2024-07-01 100036	Am2	stem	TIP	2	1	22.81701
2024-07-01 100036	Am2	stem	TIP	2	2	22.733763
2024-07-01 100036	Am2	stem	TIP	2	3	23.160305000000001
2024-07-01 100036	Am2	stem	TIP	3	1	24.701094000000001
2024-07-01 100036	Am2	stem	TIP	3	2	24.757795000000002
2024-07-01 100036	Am2	stem	TIP	3	3	24.842009000000001
2024-07-01 100036	Am3	stem	TIP	1	1	23.773823
2024-07-01 100036	Am3	stem	TIP	1	2	23.556042000000001
2024-07-01 100036	Am3	stem	TIP	1	3	22.911442000000001
2024-07-01 100036	Am3	stem	TIP	2	1	23.521353000000001
2024-07-01 100036	Am3	stem	TIP	2	2	23.881799999999998
2024-07-01 100036	Am3	stem	TIP	2	3	24.149076000000001
2024-07-01 100036	Am3	stem	TIP	3	1	23.195820000000001
2024-07-01 100036	Am3	stem	TIP	3	2	23.091411999999998
2024-07-01 100036	Am3	stem	TIP	3	3	23.623476
2024-07-01 100036	Am4	stem	TIP	1	1	22.980936
2024-07-01 100036	Am4	stem	TIP	1	2	22.980263000000001
2024-07-01 100036	Am4	stem	TIP	1	3	23.075475999999998
2024-07-01 100036	Am4	stem	TIP	2	1	22.596323000000002
2024-07-01 100036	Am4	stem	TIP	2	2	22.624842000000001
2024-07-01 100036	Am4	stem	TIP	2	3	23.006397
2024-07-01 100036	Am4	stem	TIP	3	1	23.29973
2024-07-01 100036	Am4	stem	TIP	3	2	23.878399000000002
2024-07-01 100036	Am4	stem	TIP	3	3	23.207153000000002
2024-07-01 100036	Am5	stem	TIP	1	1	24.488527000000001
2024-07-01 100036	Am5	stem	TIP	1	2	24.478086000000001
2024-07-01 100036	Am5	stem	TIP	1	3	24.691195
2024-07-01 100036	Am5	stem	TIP	2	1	23.073333999999999
2024-07-01 100036	Am5	stem	TIP	2	2	22.388285
2024-07-01 100036	Am5	stem	TIP	2	3	22.736840999999998
2024-07-01 100036	Am5	stem	TIP	3	1	23.102212999999999
2024-07-01 100036	Am5	stem	TIP	3	2	23.229174
2024-07-01 100036	Am5	stem	TIP	3	3	23.058893000000001
2024-07-01 100036	Am6	stem	TIP	1	1	22.331194
2024-07-01 100036	Am6	stem	TIP	1	2	22.976794999999999
2024-07-01 100036	Am6	stem	TIP	1	3	22.262931999999999
2024-07-01 100036	Am6	stem	TIP	2	1	23.438469000000001
2024-07-01 100036	Am6	stem	TIP	2	2	23.493088
2024-07-01 100036	Am6	stem	TIP	2	3	23.458881000000002
2024-07-01 100036	Am6	stem	TIP	3	1	23.083454
2024-07-01 100036	Am6	stem	TIP	3	2	23.461404999999999
2024-07-01 100036	Am6	stem	TIP	3	3	22.947990000000001
2024-07-01 100036	NTC	NTC	TIP	1	1	Undetermined
2024-07-01 100036	NTC	NTC	TIP	1	2	Undetermined
2024-07-01 100036	NTC	NTC	TIP	1	3	Undetermined
2024-07-01 100036	Am	stem	aux2	1	1	Undetermined
2024-07-01 100036	Am	stem	aux2	1	2	Undetermined
2024-07-01 100036	Am	stem	aux2	1	3	Undetermined
2024-07-01 100036	Am	stem	aux2	2	1	Undetermined
2024-07-01 100036	Am	stem	aux2	2	2	Undetermined
2024-07-01 100036	Am	stem	aux2	2	3	Undetermined
2024-07-01 100036	Am	stem	aux2	3	1	34.516210000000001
2024-07-01 100036	Am	stem	aux2	3	2	Undetermined
2024-07-01 100036	Am	stem	aux2	3	3	Undetermined
2024-07-01 100036	Am1	stem	aux2	1	1	Undetermined
2024-07-01 100036	Am1	stem	aux2	1	2	Undetermined
2024-07-01 100036	Am1	stem	aux2	1	3	Undetermined
2024-07-01 100036	Am1	stem	aux2	2	1	Undetermined
2024-07-01 100036	Am1	stem	aux2	2	2	Undetermined
2024-07-01 100036	Am1	stem	aux2	2	3	Undetermined
2024-07-01 100036	Am1	stem	aux2	3	1	Undetermined
2024-07-01 100036	Am1	stem	aux2	3	2	Undetermined
2024-07-01 100036	Am1	stem	aux2	3	3	Undetermined
2024-07-01 100036	Am2	stem	aux2	1	1	Undetermined
2024-07-01 100036	Am2	stem	aux2	1	2	Undetermined
2024-07-01 100036	Am2	stem	aux2	1	3	Undetermined
2024-07-01 100036	Am2	stem	aux2	2	1	Undetermined
2024-07-01 100036	Am2	stem	aux2	2	2	Undetermined
2024-07-01 100036	Am2	stem	aux2	2	3	Undetermined
2024-07-01 100036	Am2	stem	aux2	3	1	Undetermined
2024-07-01 100036	Am2	stem	aux2	3	2	Undetermined
2024-07-01 100036	Am2	stem	aux2	3	3	Undetermined
2024-07-01 100036	Am3	stem	aux2	1	1	Undetermined
2024-07-01 100036	Am3	stem	aux2	1	2	Undetermined
2024-07-01 100036	Am3	stem	aux2	1	3	Undetermined
2024-07-01 100036	Am3	stem	aux2	2	1	Undetermined
2024-07-01 100036	Am3	stem	aux2	2	2	Undetermined
2024-07-01 100036	Am3	stem	aux2	2	3	Undetermined
2024-07-01 100036	Am3	stem	aux2	3	1	Undetermined
2024-07-01 100036	Am3	stem	aux2	3	2	Undetermined
2024-07-01 100036	Am3	stem	aux2	3	3	Undetermined
2024-07-01 100036	Am4	stem	aux2	1	1	26.129604
2024-07-01 100036	Am4	stem	aux2	1	2	26.412749999999999
2024-07-01 100036	Am4	stem	aux2	1	3	26.594336999999999
2024-07-01 100036	Am4	stem	aux2	2	1	25.732956000000001
2024-07-01 100036	Am4	stem	aux2	2	2	25.830020000000001
2024-07-01 100036	Am4	stem	aux2	2	3	26.031223000000001
2024-07-01 100036	Am4	stem	aux2	3	1	28.060513
2024-07-01 100036	Am4	stem	aux2	3	2	27.61692
2024-07-01 100036	Am4	stem	aux2	3	3	27.780645
2024-07-01 100036	Am5	stem	aux2	1	1	28.789158
2024-07-01 100036	Am5	stem	aux2	1	2	28.496319
2024-07-01 100036	Am5	stem	aux2	1	3	28.608868000000001
2024-07-01 100036	Am5	stem	aux2	2	1	26.587119999999999
2024-07-01 100036	Am5	stem	aux2	2	2	26.46321
2024-07-01 100036	Am5	stem	aux2	2	3	26.599177999999998
2024-07-01 100036	Am5	stem	aux2	3	1	27.668665000000001
2024-07-01 100036	Am5	stem	aux2	3	2	27.625699999999998
2024-07-01 100036	Am5	stem	aux2	3	3	27.423407000000001
2024-07-01 100036	Am6	stem	aux2	1	1	27.406417999999999
2024-07-01 100036	Am6	stem	aux2	1	2	27.167786
2024-07-01 100036	Am6	stem	aux2	1	3	27.101182999999999
2024-07-01 100036	Am6	stem	aux2	2	1	27.566780000000001
2024-07-01 100036	Am6	stem	aux2	2	2	26.864993999999999
2024-07-01 100036	Am6	stem	aux2	2	3	27.025342999999999
2024-07-01 100036	Am6	stem	aux2	3	1	27.867349999999998
2024-07-01 100036	Am6	stem	aux2	3	2	27.550122999999999
2024-07-01 100036	Am6	stem	aux2	3	3	27.120519999999999
2024-07-01 100036	NTC	NTC	aux2	1	1	Undetermined
2024-07-01 100036	NTC	NTC	aux2	1	2	Undetermined
2024-07-01 100036	NTC	NTC	aux2	1	3	Undetermined
2024-07-01 110743	Ds	leaf	OXA1	1	1	22.214853000000002
2024-07-01 110743	Ds	leaf	OXA1	1	2	22.229158000000002
2024-07-01 110743	Ds	leaf	OXA1	1	3	22.270766999999999
2024-07-01 110743	Ds	leaf	OXA1	2	1	21.037459999999999
2024-07-01 110743	Ds	leaf	OXA1	2	2	21.385660000000001
2024-07-01 110743	Ds	leaf	OXA1	2	3	20.892904000000001
2024-07-01 110743	Ds	leaf	OXA1	3	1	22.210663
2024-07-01 110743	Ds	leaf	OXA1	3	2	22.320667
2024-07-01 110743	Ds	leaf	OXA1	3	3	22.113240000000001
2024-07-01 110743	Ds1	leaf	OXA1	1	1	23.57414
2024-07-01 110743	Ds1	leaf	OXA1	1	2	23.535646
2024-07-01 110743	Ds1	leaf	OXA1	1	3	23.548490000000001
2024-07-01 110743	Ds1	leaf	OXA1	2	1	21.459541000000002
2024-07-01 110743	Ds1	leaf	OXA1	2	2	21.478120000000001
2024-07-01 110743	Ds1	leaf	OXA1	2	3	21.392469999999999
2024-07-01 110743	Ds1	leaf	OXA1	3	1	22.659609
2024-07-01 110743	Ds1	leaf	OXA1	3	2	22.881699000000001
2024-07-01 110743	Ds1	leaf	OXA1	3	3	23.047262
2024-07-01 110743	Ds2	leaf	OXA1	1	1	23.910938000000002
2024-07-01 110743	Ds2	leaf	OXA1	1	2	23.996013999999999
2024-07-01 110743	Ds2	leaf	OXA1	1	3	23.994364000000001
2024-07-01 110743	Ds2	leaf	OXA1	2	1	23.164187999999999
2024-07-01 110743	Ds2	leaf	OXA1	2	2	23.281760999999999
2024-07-01 110743	Ds2	leaf	OXA1	2	3	23.054085000000001
2024-07-01 110743	Ds2	leaf	OXA1	3	1	22.783695000000002
2024-07-01 110743	Ds2	leaf	OXA1	3	2	22.774563000000001
2024-07-01 110743	Ds2	leaf	OXA1	3	3	22.991982
2024-07-01 110743	Ds3	leaf	OXA1	1	1	22.162379999999999
2024-07-01 110743	Ds3	leaf	OXA1	1	2	22.06878
2024-07-01 110743	Ds3	leaf	OXA1	1	3	22.25412
2024-07-01 110743	Ds3	leaf	OXA1	2	1	22.123792999999999
2024-07-01 110743	Ds3	leaf	OXA1	2	2	22.469877
2024-07-01 110743	Ds3	leaf	OXA1	2	3	22.402397000000001
2024-07-01 110743	Ds3	leaf	OXA1	3	1	22.752827
2024-07-01 110743	Ds3	leaf	OXA1	3	2	23.059338
2024-07-01 110743	Ds3	leaf	OXA1	3	3	22.950894999999999
2024-07-01 110743	Ds4	leaf	OXA1	1	1	21.939554000000001
2024-07-01 110743	Ds4	leaf	OXA1	1	2	21.725097999999999
2024-07-01 110743	Ds4	leaf	OXA1	1	3	21.872463
2024-07-01 110743	Ds4	leaf	OXA1	2	1	22.666235
2024-07-01 110743	Ds4	leaf	OXA1	2	2	22.715025000000001
2024-07-01 110743	Ds4	leaf	OXA1	2	3	22.609960000000001
2024-07-01 110743	Ds4	leaf	OXA1	3	1	21.801957999999999
2024-07-01 110743	Ds4	leaf	OXA1	3	2	21.401669999999999
2024-07-01 110743	Ds4	leaf	OXA1	3	3	22.01032
2024-07-01 110743	Ds_noRi	leaf	OXA1	1	1	22.715029999999999
2024-07-01 110743	Ds_noRi	leaf	OXA1	1	2	22.712700000000002
2024-07-01 110743	Ds_noRi	leaf	OXA1	1	3	22.691488
2024-07-01 110743	Ds_noRi	leaf	OXA1	2	1	22.916540000000001
2024-07-01 110743	Ds_noRi	leaf	OXA1	2	2	22.991657
2024-07-01 110743	Ds_noRi	leaf	OXA1	2	3	22.985652999999999
2024-07-01 110743	Ds_noRi	leaf	OXA1	3	1	22.219519999999999
2024-07-01 110743	Ds_noRi	leaf	OXA1	3	2	22.499489000000001
2024-07-01 110743	Ds_noRi	leaf	OXA1	3	3	22.539251
2024-07-01 110743	NTC	NTC	OXA1	1	1	19.351576000000001
2024-07-01 110743	NTC	NTC	OXA1	1	2	13.357839
2024-07-01 110743	NTC	NTC	OXA1	1	3	28.713308000000001
2024-07-01 110743	Ds	leaf	RPN7	1	1	20.693746999999998
2024-07-01 110743	Ds	leaf	RPN7	1	2	20.746722999999999
2024-07-01 110743	Ds	leaf	RPN7	1	3	21.089040000000001
2024-07-01 110743	Ds	leaf	RPN7	2	1	19.929102
2024-07-01 110743	Ds	leaf	RPN7	2	2	20.01661
2024-07-01 110743	Ds	leaf	RPN7	2	3	19.854479999999999
2024-07-01 110743	Ds	leaf	RPN7	3	1	20.843444999999999
2024-07-01 110743	Ds	leaf	RPN7	3	2	20.663526999999998
2024-07-01 110743	Ds	leaf	RPN7	3	3	20.586914
2024-07-01 110743	Ds1	leaf	RPN7	1	1	21.21444
2024-07-01 110743	Ds1	leaf	RPN7	1	2	20.69285
2024-07-01 110743	Ds1	leaf	RPN7	1	3	20.984463000000002
2024-07-01 110743	Ds1	leaf	RPN7	2	1	20.664473000000001
2024-07-01 110743	Ds1	leaf	RPN7	2	2	20.531084
2024-07-01 110743	Ds1	leaf	RPN7	2	3	20.231123
2024-07-01 110743	Ds1	leaf	RPN7	3	1	21.183878
2024-07-01 110743	Ds1	leaf	RPN7	3	2	20.608082
2024-07-01 110743	Ds1	leaf	RPN7	3	3	21.215525
2024-07-01 110743	Ds2	leaf	RPN7	1	1	20.922727999999999
2024-07-01 110743	Ds2	leaf	RPN7	1	2	20.971274999999999
2024-07-01 110743	Ds2	leaf	RPN7	1	3	21.153355000000001
2024-07-01 110743	Ds2	leaf	RPN7	2	1	19.712471000000001
2024-07-01 110743	Ds2	leaf	RPN7	2	2	20.126443999999999
2024-07-01 110743	Ds2	leaf	RPN7	2	3	19.840357000000001
2024-07-01 110743	Ds2	leaf	RPN7	3	1	20.962451999999999
2024-07-01 110743	Ds2	leaf	RPN7	3	2	20.606642000000001
2024-07-01 110743	Ds2	leaf	RPN7	3	3	21.193731
2024-07-01 110743	Ds3	leaf	RPN7	1	1	20.064367000000001
2024-07-01 110743	Ds3	leaf	RPN7	1	2	20.670764999999999
2024-07-01 110743	Ds3	leaf	RPN7	1	3	20.406836999999999
2024-07-01 110743	Ds3	leaf	RPN7	2	1	20.743292
2024-07-01 110743	Ds3	leaf	RPN7	2	2	20.927185000000001
2024-07-01 110743	Ds3	leaf	RPN7	2	3	21.11984
2024-07-01 110743	Ds3	leaf	RPN7	3	1	20.333178
2024-07-01 110743	Ds3	leaf	RPN7	3	2	20.142658000000001
2024-07-01 110743	Ds3	leaf	RPN7	3	3	20.758700000000001
2024-07-01 110743	Ds4	leaf	RPN7	1	1	20.036612999999999
2024-07-01 110743	Ds4	leaf	RPN7	1	2	19.935907
2024-07-01 110743	Ds4	leaf	RPN7	1	3	20.275321999999999
2024-07-01 110743	Ds4	leaf	RPN7	2	1	20.992039999999999
2024-07-01 110743	Ds4	leaf	RPN7	2	2	21.508579999999998
2024-07-01 110743	Ds4	leaf	RPN7	2	3	21.129259999999999
2024-07-01 110743	Ds4	leaf	RPN7	3	1	19.867730999999999
2024-07-01 110743	Ds4	leaf	RPN7	3	2	19.991250000000001
2024-07-01 110743	Ds4	leaf	RPN7	3	3	20.588153999999999
2024-07-01 110743	Ds_noRi	leaf	RPN7	1	1	20.630278000000001
2024-07-01 110743	Ds_noRi	leaf	RPN7	1	2	21.087251999999999
2024-07-01 110743	Ds_noRi	leaf	RPN7	1	3	20.872883000000002
2024-07-01 110743	Ds_noRi	leaf	RPN7	2	1	20.725576
2024-07-01 110743	Ds_noRi	leaf	RPN7	2	2	21.153364
2024-07-01 110743	Ds_noRi	leaf	RPN7	2	3	20.9892
2024-07-01 110743	Ds_noRi	leaf	RPN7	3	1	20.709085000000002
2024-07-01 110743	Ds_noRi	leaf	RPN7	3	2	21.196670000000001
2024-07-01 110743	Ds_noRi	leaf	RPN7	3	3	21.182898000000002
2024-07-01 110743	NTC	NTC	RPN7	1	1	Undetermined
2024-07-01 110743	NTC	NTC	RPN7	1	2	9.0362430000000007
2024-07-01 110743	NTC	NTC	RPN7	1	3	31.541775000000001
2024-07-01 110743	Ds	leaf	rolA	1	1	Undetermined
2024-07-01 110743	Ds	leaf	rolA	1	2	Undetermined
2024-07-01 110743	Ds	leaf	rolA	1	3	Undetermined
2024-07-01 110743	Ds	leaf	rolA	2	1	Undetermined
2024-07-01 110743	Ds	leaf	rolA	2	2	Undetermined
2024-07-01 110743	Ds	leaf	rolA	2	3	36.273552000000002
2024-07-01 110743	Ds	leaf	rolA	3	1	35.356566999999998
2024-07-01 110743	Ds	leaf	rolA	3	2	Undetermined
2024-07-01 110743	Ds	leaf	rolA	3	3	35.021633000000001
2024-07-01 110743	Ds1	leaf	rolA	1	1	23.875698
2024-07-01 110743	Ds1	leaf	rolA	1	2	24.300556
2024-07-01 110743	Ds1	leaf	rolA	1	3	23.911539999999999
2024-07-01 110743	Ds1	leaf	rolA	2	1	21.259775000000001
2024-07-01 110743	Ds1	leaf	rolA	2	2	20.924719
2024-07-01 110743	Ds1	leaf	rolA	2	3	21.067713000000001
2024-07-01 110743	Ds1	leaf	rolA	3	1	22.967033000000001
2024-07-01 110743	Ds1	leaf	rolA	3	2	23.157889999999998
2024-07-01 110743	Ds1	leaf	rolA	3	3	23.296074000000001
2024-07-01 110743	Ds2	leaf	rolA	1	1	23.072030000000002
2024-07-01 110743	Ds2	leaf	rolA	1	2	23.008510000000001
2024-07-01 110743	Ds2	leaf	rolA	1	3	22.972754999999999
2024-07-01 110743	Ds2	leaf	rolA	2	1	21.697016000000001
2024-07-01 110743	Ds2	leaf	rolA	2	2	21.847069000000001
2024-07-01 110743	Ds2	leaf	rolA	2	3	21.996224999999999
2024-07-01 110743	Ds2	leaf	rolA	3	1	21.544346000000001
2024-07-01 110743	Ds2	leaf	rolA	3	2	22.047428
2024-07-01 110743	Ds2	leaf	rolA	3	3	21.837847
2024-07-01 110743	Ds3	leaf	rolA	1	1	22.262592000000001
2024-07-01 110743	Ds3	leaf	rolA	1	2	21.978739999999998
2024-07-01 110743	Ds3	leaf	rolA	1	3	21.692831000000002
2024-07-01 110743	Ds3	leaf	rolA	2	1	22.456154000000002
2024-07-01 110743	Ds3	leaf	rolA	2	2	22.369465000000002
2024-07-01 110743	Ds3	leaf	rolA	2	3	22.572323000000001
2024-07-01 110743	Ds3	leaf	rolA	3	1	23.446981000000001
2024-07-01 110743	Ds3	leaf	rolA	3	2	22.867691000000001
2024-07-01 110743	Ds3	leaf	rolA	3	3	23.527334
2024-07-01 110743	Ds4	leaf	rolA	1	1	21.976713
2024-07-01 110743	Ds4	leaf	rolA	1	2	21.942115999999999
2024-07-01 110743	Ds4	leaf	rolA	1	3	21.753677
2024-07-01 110743	Ds4	leaf	rolA	2	1	22.746956000000001
2024-07-01 110743	Ds4	leaf	rolA	2	2	22.565172
2024-07-01 110743	Ds4	leaf	rolA	2	3	22.837084000000001
2024-07-01 110743	Ds4	leaf	rolA	3	1	21.889859999999999
2024-07-01 110743	Ds4	leaf	rolA	3	2	21.664276000000001
2024-07-01 110743	Ds4	leaf	rolA	3	3	21.575296000000002
2024-07-01 110743	Ds_noRi	leaf	rolA	1	1	34.794113000000003
2024-07-01 110743	Ds_noRi	leaf	rolA	1	2	Undetermined
2024-07-01 110743	Ds_noRi	leaf	rolA	1	3	Undetermined
2024-07-01 110743	Ds_noRi	leaf	rolA	2	1	Undetermined
2024-07-01 110743	Ds_noRi	leaf	rolA	2	2	Undetermined
2024-07-01 110743	Ds_noRi	leaf	rolA	2	3	Undetermined
2024-07-01 110743	Ds_noRi	leaf	rolA	3	1	Undetermined
2024-07-01 110743	Ds_noRi	leaf	rolA	3	2	Undetermined
2024-07-01 110743	Ds_noRi	leaf	rolA	3	3	Undetermined
2024-07-01 110743	NTC	NTC	rolA	1	1	Undetermined
2024-07-01 110743	NTC	NTC	rolA	1	2	Undetermined
2024-07-01 110743	NTC	NTC	rolA	1	3	19.792211999999999
2024-07-01 110743	Ds	leaf	rolB	1	1	Undetermined
2024-07-01 110743	Ds	leaf	rolB	1	2	Undetermined
2024-07-01 110743	Ds	leaf	rolB	1	3	35.336964000000002
2024-07-01 110743	Ds	leaf	rolB	2	1	Undetermined
2024-07-01 110743	Ds	leaf	rolB	2	2	Undetermined
2024-07-01 110743	Ds	leaf	rolB	2	3	Undetermined
2024-07-01 110743	Ds	leaf	rolB	3	1	Undetermined
2024-07-01 110743	Ds	leaf	rolB	3	2	Undetermined
2024-07-01 110743	Ds	leaf	rolB	3	3	Undetermined
2024-07-01 110743	Ds1	leaf	rolB	1	1	23.026820000000001
2024-07-01 110743	Ds1	leaf	rolB	1	2	23.024908
2024-07-01 110743	Ds1	leaf	rolB	1	3	22.710391999999999
2024-07-01 110743	Ds1	leaf	rolB	2	1	19.697293999999999
2024-07-01 110743	Ds1	leaf	rolB	2	2	19.150715000000002
2024-07-01 110743	Ds1	leaf	rolB	2	3	19.221321
2024-07-01 110743	Ds1	leaf	rolB	3	1	21.558792
2024-07-01 110743	Ds1	leaf	rolB	3	2	21.429563999999999
2024-07-01 110743	Ds1	leaf	rolB	3	3	22.059232999999999
2024-07-01 110743	Ds2	leaf	rolB	1	1	22.592375000000001
2024-07-01 110743	Ds2	leaf	rolB	1	2	22.501629999999999
2024-07-01 110743	Ds2	leaf	rolB	1	3	22.722087999999999
2024-07-01 110743	Ds2	leaf	rolB	2	1	21.133745000000001
2024-07-01 110743	Ds2	leaf	rolB	2	2	20.843561000000001
2024-07-01 110743	Ds2	leaf	rolB	2	3	21.095203000000001
2024-07-01 110743	Ds2	leaf	rolB	3	1	20.846954
2024-07-01 110743	Ds2	leaf	rolB	3	2	20.678799000000001
2024-07-01 110743	Ds2	leaf	rolB	3	3	20.946929999999998
2024-07-01 110743	Ds3	leaf	rolB	1	1	21.051864999999999
2024-07-01 110743	Ds3	leaf	rolB	1	2	20.814419999999998
2024-07-01 110743	Ds3	leaf	rolB	1	3	20.848521999999999
2024-07-01 110743	Ds3	leaf	rolB	2	1	21.697727
2024-07-01 110743	Ds3	leaf	rolB	2	2	21.466429999999999
2024-07-01 110743	Ds3	leaf	rolB	2	3	21.838213
2024-07-01 110743	Ds3	leaf	rolB	3	1	23.013411999999999
2024-07-01 110743	Ds3	leaf	rolB	3	2	23.386347000000001
2024-07-01 110743	Ds3	leaf	rolB	3	3	22.161093000000001
2024-07-01 110743	Ds4	leaf	rolB	1	1	20.828562000000002
2024-07-01 110743	Ds4	leaf	rolB	1	2	20.802658000000001
2024-07-01 110743	Ds4	leaf	rolB	1	3	20.519166999999999
2024-07-01 110743	Ds4	leaf	rolB	2	1	20.645872000000001
2024-07-01 110743	Ds4	leaf	rolB	2	2	20.944669999999999
2024-07-01 110743	Ds4	leaf	rolB	2	3	20.729379999999999
2024-07-01 110743	Ds4	leaf	rolB	3	1	19.793199999999999
2024-07-01 110743	Ds4	leaf	rolB	3	2	20.063976
2024-07-01 110743	Ds4	leaf	rolB	3	3	19.778331999999999
2024-07-01 110743	Ds_noRi	leaf	rolB	1	1	Undetermined
2024-07-01 110743	Ds_noRi	leaf	rolB	1	2	Undetermined
2024-07-01 110743	Ds_noRi	leaf	rolB	1	3	Undetermined
2024-07-01 110743	Ds_noRi	leaf	rolB	2	1	Undetermined
2024-07-01 110743	Ds_noRi	leaf	rolB	2	2	Undetermined
2024-07-01 110743	Ds_noRi	leaf	rolB	2	3	Undetermined
2024-07-01 110743	Ds_noRi	leaf	rolB	3	1	Undetermined
2024-07-01 110743	Ds_noRi	leaf	rolB	3	2	Undetermined
2024-07-01 110743	Ds_noRi	leaf	rolB	3	3	Undetermined
2024-07-01 110743	NTC	NTC	rolB	1	1	8.9264539999999997
2024-07-01 110743	NTC	NTC	rolB	1	2	Undetermined
2024-07-01 110743	NTC	NTC	rolB	1	3	32.76764
2024-07-01 110743	Ds	leaf	rolC	1	1	Undetermined
2024-07-01 110743	Ds	leaf	rolC	1	2	Undetermined
2024-07-01 110743	Ds	leaf	rolC	1	3	Undetermined
2024-07-01 110743	Ds	leaf	rolC	2	1	Undetermined
2024-07-01 110743	Ds	leaf	rolC	2	2	30.717714000000001
2024-07-01 110743	Ds	leaf	rolC	2	3	36.063716999999997
2024-07-01 110743	Ds	leaf	rolC	3	1	31.258355999999999
2024-07-01 110743	Ds	leaf	rolC	3	2	33.345855999999998
2024-07-01 110743	Ds	leaf	rolC	3	3	34.089860000000002
2024-07-01 110743	Ds1	leaf	rolC	1	1	21.707298000000002
2024-07-01 110743	Ds1	leaf	rolC	1	2	21.663882999999998
2024-07-01 110743	Ds1	leaf	rolC	1	3	21.592516
2024-07-01 110743	Ds1	leaf	rolC	2	1	20.164946
2024-07-01 110743	Ds1	leaf	rolC	2	2	20.115307000000001
2024-07-01 110743	Ds1	leaf	rolC	2	3	20.173738
2024-07-01 110743	Ds1	leaf	rolC	3	1	20.896277999999999
2024-07-01 110743	Ds1	leaf	rolC	3	2	20.9924
2024-07-01 110743	Ds1	leaf	rolC	3	3	20.825655000000001
2024-07-01 110743	Ds2	leaf	rolC	1	1	21.796403999999999
2024-07-01 110743	Ds2	leaf	rolC	1	2	21.93158
2024-07-01 110743	Ds2	leaf	rolC	1	3	21.780258
2024-07-01 110743	Ds2	leaf	rolC	2	1	20.107178000000001
2024-07-01 110743	Ds2	leaf	rolC	2	2	19.821467999999999
2024-07-01 110743	Ds2	leaf	rolC	2	3	19.774439999999998
2024-07-01 110743	Ds2	leaf	rolC	3	1	20.628717000000002
2024-07-01 110743	Ds2	leaf	rolC	3	2	20.572195000000001
2024-07-01 110743	Ds2	leaf	rolC	3	3	20.702335000000001
2024-07-01 110743	Ds3	leaf	rolC	1	1	21.717849999999999
2024-07-01 110743	Ds3	leaf	rolC	1	2	21.429413
2024-07-01 110743	Ds3	leaf	rolC	1	3	21.6081
2024-07-01 110743	Ds3	leaf	rolC	2	1	22.1694
2024-07-01 110743	Ds3	leaf	rolC	2	2	21.839464
2024-07-01 110743	Ds3	leaf	rolC	2	3	22.21435
2024-07-01 110743	Ds3	leaf	rolC	3	1	21.256771000000001
2024-07-01 110743	Ds3	leaf	rolC	3	2	21.488647
2024-07-01 110743	Ds3	leaf	rolC	3	3	21.292010999999999
2024-07-01 110743	Ds4	leaf	rolC	1	1	20.645620000000001
2024-07-01 110743	Ds4	leaf	rolC	1	2	20.503205999999999
2024-07-01 110743	Ds4	leaf	rolC	1	3	20.592732999999999
2024-07-01 110743	Ds4	leaf	rolC	2	1	21.121040000000001
2024-07-01 110743	Ds4	leaf	rolC	2	2	21.209762999999999
2024-07-01 110743	Ds4	leaf	rolC	2	3	21.195463
2024-07-01 110743	Ds4	leaf	rolC	3	1	20.400933999999999
2024-07-01 110743	Ds4	leaf	rolC	3	2	20.218615
2024-07-01 110743	Ds4	leaf	rolC	3	3	20.506948000000001
2024-07-01 110743	Ds_noRi	leaf	rolC	1	1	34.169879999999999
2024-07-01 110743	Ds_noRi	leaf	rolC	1	2	35.253365000000002
2024-07-01 110743	Ds_noRi	leaf	rolC	1	3	32.951957999999998
2024-07-01 110743	Ds_noRi	leaf	rolC	2	1	31.056873
2024-07-01 110743	Ds_noRi	leaf	rolC	2	2	33.955986000000003
2024-07-01 110743	Ds_noRi	leaf	rolC	2	3	31.409492
2024-07-01 110743	Ds_noRi	leaf	rolC	3	1	31.190798000000001
2024-07-01 110743	Ds_noRi	leaf	rolC	3	2	33.072519999999997
2024-07-01 110743	Ds_noRi	leaf	rolC	3	3	34.033543000000002
2024-07-01 110743	NTC	NTC	rolC	1	1	30.260912000000001
2024-07-01 110743	NTC	NTC	rolC	1	2	Undetermined
2024-07-01 110743	NTC	NTC	rolC	1	3	Undetermined
2024-07-01 120742	Ds	leaf	OXA1	1	1	22.388983
2024-07-01 120742	Ds	leaf	OXA1	1	2	22.505644
2024-07-01 120742	Ds	leaf	OXA1	1	3	22.398192999999999
2024-07-01 120742	Ds	leaf	OXA1	2	1	20.984776
2024-07-01 120742	Ds	leaf	OXA1	2	2	20.934538
2024-07-01 120742	Ds	leaf	OXA1	2	3	21.024768999999999
2024-07-01 120742	Ds	leaf	OXA1	3	1	21.857171999999998
2024-07-01 120742	Ds	leaf	OXA1	3	2	21.702774000000002
2024-07-01 120742	Ds	leaf	OXA1	3	3	21.638096000000001
2024-07-01 120742	Ds1	leaf	OXA1	1	1	23.737082000000001
2024-07-01 120742	Ds1	leaf	OXA1	1	2	23.662839999999999
2024-07-01 120742	Ds1	leaf	OXA1	1	3	23.819443
2024-07-01 120742	Ds1	leaf	OXA1	2	1	21.415431999999999
2024-07-01 120742	Ds1	leaf	OXA1	2	2	21.3782
2024-07-01 120742	Ds1	leaf	OXA1	2	3	21.436798
2024-07-01 120742	Ds1	leaf	OXA1	3	1	22.686561999999999
2024-07-01 120742	Ds1	leaf	OXA1	3	2	22.929220000000001
2024-07-01 120742	Ds1	leaf	OXA1	3	3	22.787396999999999
2024-07-01 120742	Ds2	leaf	OXA1	1	1	23.906599
2024-07-01 120742	Ds2	leaf	OXA1	1	2	23.911085
2024-07-01 120742	Ds2	leaf	OXA1	1	3	23.983522000000001
2024-07-01 120742	Ds2	leaf	OXA1	2	1	23.203389999999999
2024-07-01 120742	Ds2	leaf	OXA1	2	2	23.193418999999999
2024-07-01 120742	Ds2	leaf	OXA1	2	3	23.191390999999999
2024-07-01 120742	Ds2	leaf	OXA1	3	1	22.798634
2024-07-01 120742	Ds2	leaf	OXA1	3	2	22.866734999999998
2024-07-01 120742	Ds2	leaf	OXA1	3	3	22.819144999999999
2024-07-01 120742	Ds3	leaf	OXA1	1	1	21.84253
2024-07-01 120742	Ds3	leaf	OXA1	1	2	21.852378999999999
2024-07-01 120742	Ds3	leaf	OXA1	1	3	21.745716000000002
2024-07-01 120742	Ds3	leaf	OXA1	2	1	22.229911999999999
2024-07-01 120742	Ds3	leaf	OXA1	2	2	22.102796999999999
2024-07-01 120742	Ds3	leaf	OXA1	2	3	22.161000999999999
2024-07-01 120742	Ds3	leaf	OXA1	3	1	22.903041999999999
2024-07-01 120742	Ds3	leaf	OXA1	3	2	22.900151999999999
2024-07-01 120742	Ds3	leaf	OXA1	3	3	23.026102000000002
2024-07-01 120742	Ds4	leaf	OXA1	1	1	21.791564999999999
2024-07-01 120742	Ds4	leaf	OXA1	1	2	21.965903999999998
2024-07-01 120742	Ds4	leaf	OXA1	1	3	21.729234999999999
2024-07-01 120742	Ds4	leaf	OXA1	2	1	22.655992999999999
2024-07-01 120742	Ds4	leaf	OXA1	2	2	22.387862999999999
2024-07-01 120742	Ds4	leaf	OXA1	2	3	22.431498000000001
2024-07-01 120742	Ds4	leaf	OXA1	3	1	21.293299999999999
2024-07-01 120742	Ds4	leaf	OXA1	3	2	21.370101999999999
2024-07-01 120742	Ds4	leaf	OXA1	3	3	21.296977999999999
2024-07-01 120742	Ds_noRi	leaf	OXA1	1	1	22.618203999999999
2024-07-01 120742	Ds_noRi	leaf	OXA1	1	2	22.516549999999999
2024-07-01 120742	Ds_noRi	leaf	OXA1	1	3	22.589130000000001
2024-07-01 120742	Ds_noRi	leaf	OXA1	2	1	23.065693
2024-07-01 120742	Ds_noRi	leaf	OXA1	2	2	23.271726999999998
2024-07-01 120742	Ds_noRi	leaf	OXA1	2	3	23.08887
2024-07-01 120742	Ds_noRi	leaf	OXA1	3	1	22.389332
2024-07-01 120742	Ds_noRi	leaf	OXA1	3	2	22.321847999999999
2024-07-01 120742	Ds_noRi	leaf	OXA1	3	3	22.464379999999998
2024-07-01 120742	NTC	NTC	OXA1	1	1	13.969163
2024-07-01 120742	NTC	NTC	OXA1	1	2	Undetermined
2024-07-01 120742	NTC	NTC	OXA1	1	3	Undetermined
2024-07-01 120742	Ds	leaf	RPN7	1	1	21.021018999999999
2024-07-01 120742	Ds	leaf	RPN7	1	2	20.627008
2024-07-01 120742	Ds	leaf	RPN7	1	3	20.576734999999999
2024-07-01 120742	Ds	leaf	RPN7	2	1	19.431025999999999
2024-07-01 120742	Ds	leaf	RPN7	2	2	19.748632000000001
2024-07-01 120742	Ds	leaf	RPN7	2	3	19.533007000000001
2024-07-01 120742	Ds	leaf	RPN7	3	1	20.030826999999999
2024-07-01 120742	Ds	leaf	RPN7	3	2	19.934517
2024-07-01 120742	Ds	leaf	RPN7	3	3	19.885193000000001
2024-07-01 120742	Ds1	leaf	RPN7	1	1	20.660309999999999
2024-07-01 120742	Ds1	leaf	RPN7	1	2	20.558171999999999
2024-07-01 120742	Ds1	leaf	RPN7	1	3	20.802118
2024-07-01 120742	Ds1	leaf	RPN7	2	1	19.972142999999999
2024-07-01 120742	Ds1	leaf	RPN7	2	2	20.139149
2024-07-01 120742	Ds1	leaf	RPN7	2	3	19.916021000000001
2024-07-01 120742	Ds1	leaf	RPN7	3	1	20.476369999999999
2024-07-01 120742	Ds1	leaf	RPN7	3	2	20.663708
2024-07-01 120742	Ds1	leaf	RPN7	3	3	20.846775000000001
2024-07-01 120742	Ds2	leaf	RPN7	1	1	20.591248
2024-07-01 120742	Ds2	leaf	RPN7	1	2	20.890656
2024-07-01 120742	Ds2	leaf	RPN7	1	3	20.622582999999999
2024-07-01 120742	Ds2	leaf	RPN7	2	1	19.815152999999999
2024-07-01 120742	Ds2	leaf	RPN7	2	2	20.114999999999998
2024-07-01 120742	Ds2	leaf	RPN7	2	3	19.667045999999999
2024-07-01 120742	Ds2	leaf	RPN7	3	1	20.739446999999998
2024-07-01 120742	Ds2	leaf	RPN7	3	2	20.529934000000001
2024-07-01 120742	Ds2	leaf	RPN7	3	3	20.631740000000001
2024-07-01 120742	Ds3	leaf	RPN7	1	1	19.683031
2024-07-01 120742	Ds3	leaf	RPN7	1	2	19.726305
2024-07-01 120742	Ds3	leaf	RPN7	1	3	20.009402999999999
2024-07-01 120742	Ds3	leaf	RPN7	2	1	20.115943999999999
2024-07-01 120742	Ds3	leaf	RPN7	2	2	20.23807
2024-07-01 120742	Ds3	leaf	RPN7	2	3	20.545100999999999
2024-07-01 120742	Ds3	leaf	RPN7	3	1	20.016749999999998
2024-07-01 120742	Ds3	leaf	RPN7	3	2	20.156825999999999
2024-07-01 120742	Ds3	leaf	RPN7	3	3	20.063313000000001
2024-07-01 120742	Ds4	leaf	RPN7	1	1	19.708551
2024-07-01 120742	Ds4	leaf	RPN7	1	2	19.504921
2024-07-01 120742	Ds4	leaf	RPN7	1	3	19.502507999999999
2024-07-01 120742	Ds4	leaf	RPN7	2	1	20.793106000000002
2024-07-01 120742	Ds4	leaf	RPN7	2	2	20.659013999999999
2024-07-01 120742	Ds4	leaf	RPN7	2	3	20.779662999999999
2024-07-01 120742	Ds4	leaf	RPN7	3	1	19.626764000000001
2024-07-01 120742	Ds4	leaf	RPN7	3	2	20.266470000000002
2024-07-01 120742	Ds4	leaf	RPN7	3	3	19.772917
2024-07-01 120742	Ds_noRi	leaf	RPN7	1	1	20.357051999999999
2024-07-01 120742	Ds_noRi	leaf	RPN7	1	2	20.619637000000001
2024-07-01 120742	Ds_noRi	leaf	RPN7	1	3	20.499244999999998
2024-07-01 120742	Ds_noRi	leaf	RPN7	2	1	20.596256
2024-07-01 120742	Ds_noRi	leaf	RPN7	2	2	21.007914
2024-07-01 120742	Ds_noRi	leaf	RPN7	2	3	20.75224
2024-07-01 120742	Ds_noRi	leaf	RPN7	3	1	20.619484
2024-07-01 120742	Ds_noRi	leaf	RPN7	3	2	20.906029
2024-07-01 120742	Ds_noRi	leaf	RPN7	3	3	20.621877999999999
2024-07-01 120742	NTC	NTC	RPN7	1	1	Undetermined
2024-07-01 120742	NTC	NTC	RPN7	1	2	Undetermined
2024-07-01 120742	NTC	NTC	RPN7	1	3	9.8103940000000005
2024-07-01 120742	Ds	leaf	aux2	1	1	Undetermined
2024-07-01 120742	Ds	leaf	aux2	1	2	Undetermined
2024-07-01 120742	Ds	leaf	aux2	1	3	Undetermined
2024-07-01 120742	Ds	leaf	aux2	2	1	Undetermined
2024-07-01 120742	Ds	leaf	aux2	2	2	32.640335
2024-07-01 120742	Ds	leaf	aux2	2	3	33.853360000000002
2024-07-01 120742	Ds	leaf	aux2	3	1	34.105052999999998
2024-07-01 120742	Ds	leaf	aux2	3	2	33.099339999999998
2024-07-01 120742	Ds	leaf	aux2	3	3	35.236041999999998
2024-07-01 120742	Ds1	leaf	aux2	1	1	Undetermined
2024-07-01 120742	Ds1	leaf	aux2	1	2	Undetermined
2024-07-01 120742	Ds1	leaf	aux2	1	3	Undetermined
2024-07-01 120742	Ds1	leaf	aux2	2	1	Undetermined
2024-07-01 120742	Ds1	leaf	aux2	2	2	34.854799999999997
2024-07-01 120742	Ds1	leaf	aux2	2	3	Undetermined
2024-07-01 120742	Ds1	leaf	aux2	3	1	Undetermined
2024-07-01 120742	Ds1	leaf	aux2	3	2	Undetermined
2024-07-01 120742	Ds1	leaf	aux2	3	3	Undetermined
2024-07-01 120742	Ds2	leaf	aux2	1	1	Undetermined
2024-07-01 120742	Ds2	leaf	aux2	1	2	Undetermined
2024-07-01 120742	Ds2	leaf	aux2	1	3	Undetermined
2024-07-01 120742	Ds2	leaf	aux2	2	1	Undetermined
2024-07-01 120742	Ds2	leaf	aux2	2	2	Undetermined
2024-07-01 120742	Ds2	leaf	aux2	2	3	Undetermined
2024-07-01 120742	Ds2	leaf	aux2	3	1	Undetermined
2024-07-01 120742	Ds2	leaf	aux2	3	2	Undetermined
2024-07-01 120742	Ds2	leaf	aux2	3	3	Undetermined
2024-07-01 120742	Ds3	leaf	aux2	1	1	21.795908000000001
2024-07-01 120742	Ds3	leaf	aux2	1	2	21.694787999999999
2024-07-01 120742	Ds3	leaf	aux2	1	3	21.949781000000002
2024-07-01 120742	Ds3	leaf	aux2	2	1	22.330787999999998
2024-07-01 120742	Ds3	leaf	aux2	2	2	22.489916000000001
2024-07-01 120742	Ds3	leaf	aux2	2	3	22.806951999999999
2024-07-01 120742	Ds3	leaf	aux2	3	1	22.601595
2024-07-01 120742	Ds3	leaf	aux2	3	2	22.233035999999998
2024-07-01 120742	Ds3	leaf	aux2	3	3	22.353774999999999
2024-07-01 120742	Ds4	leaf	aux2	1	1	Undetermined
2024-07-01 120742	Ds4	leaf	aux2	1	2	Undetermined
2024-07-01 120742	Ds4	leaf	aux2	1	3	30.567845999999999
2024-07-01 120742	Ds4	leaf	aux2	2	1	Undetermined
2024-07-01 120742	Ds4	leaf	aux2	2	2	Undetermined
2024-07-01 120742	Ds4	leaf	aux2	2	3	Undetermined
2024-07-01 120742	Ds4	leaf	aux2	3	1	Undetermined
2024-07-01 120742	Ds4	leaf	aux2	3	2	Undetermined
2024-07-01 120742	Ds4	leaf	aux2	3	3	Undetermined
2024-07-01 120742	Ds_noRi	leaf	aux2	1	1	Undetermined
2024-07-01 120742	Ds_noRi	leaf	aux2	1	2	Undetermined
2024-07-01 120742	Ds_noRi	leaf	aux2	1	3	Undetermined
2024-07-01 120742	Ds_noRi	leaf	aux2	2	1	Undetermined
2024-07-01 120742	Ds_noRi	leaf	aux2	2	2	Undetermined
2024-07-01 120742	Ds_noRi	leaf	aux2	2	3	35.464053999999997
2024-07-01 120742	Ds_noRi	leaf	aux2	3	1	Undetermined
2024-07-01 120742	Ds_noRi	leaf	aux2	3	2	Undetermined
2024-07-01 120742	Ds_noRi	leaf	aux2	3	3	Undetermined
2024-07-01 120742	NTC	NTC	aux2	1	1	35.714474000000003
2024-07-01 120742	NTC	NTC	aux2	1	2	9.377516
2024-07-01 120742	NTC	NTC	aux2	1	3	37.815807
2024-07-03 110546	Ds	stem	OXA1	1	1	21.323879999999999
2024-07-03 110546	Ds	stem	OXA1	1	2	21.085743000000001
2024-07-03 110546	Ds	stem	OXA1	1	3	21.0977
2024-07-03 110546	Ds	stem	OXA1	2	1	21.554724
2024-07-03 110546	Ds	stem	OXA1	2	2	21.465105000000001
2024-07-03 110546	Ds	stem	OXA1	2	3	21.489204000000001
2024-07-03 110546	Ds	stem	OXA1	3	1	21.181894
2024-07-03 110546	Ds	stem	OXA1	3	2	21.190722000000001
2024-07-03 110546	Ds	stem	OXA1	3	3	20.910343000000001
2024-07-03 110546	Ds1	stem	OXA1	1	1	21.678211000000001
2024-07-03 110546	Ds1	stem	OXA1	1	2	21.996590000000001
2024-07-03 110546	Ds1	stem	OXA1	1	3	21.733872999999999
2024-07-03 110546	Ds1	stem	OXA1	2	1	21.125381000000001
2024-07-03 110546	Ds1	stem	OXA1	2	2	21.130172999999999
2024-07-03 110546	Ds1	stem	OXA1	2	3	21.046019999999999
2024-07-03 110546	Ds1	stem	OXA1	3	1	21.266915999999998
2024-07-03 110546	Ds1	stem	OXA1	3	2	21.664507
2024-07-03 110546	Ds1	stem	OXA1	3	3	21.755510000000001
2024-07-03 110546	Ds2	stem	OXA1	1	1	21.961658
2024-07-03 110546	Ds2	stem	OXA1	1	2	21.781496000000001
2024-07-03 110546	Ds2	stem	OXA1	1	3	21.845364
2024-07-03 110546	Ds2	stem	OXA1	2	1	21.628021
2024-07-03 110546	Ds2	stem	OXA1	2	2	21.838322000000002
2024-07-03 110546	Ds2	stem	OXA1	2	3	21.557725999999999
2024-07-03 110546	Ds2	stem	OXA1	3	1	22.077466999999999
2024-07-03 110546	Ds2	stem	OXA1	3	2	22.281815000000002
2024-07-03 110546	Ds2	stem	OXA1	3	3	22.218979999999998
2024-07-03 110546	Ds3	stem	OXA1	1	1	21.222134
2024-07-03 110546	Ds3	stem	OXA1	1	2	21.014074000000001
2024-07-03 110546	Ds3	stem	OXA1	1	3	20.776522
2024-07-03 110546	Ds3	stem	OXA1	2	1	20.955611999999999
2024-07-03 110546	Ds3	stem	OXA1	2	2	20.873127
2024-07-03 110546	Ds3	stem	OXA1	2	3	21.063889
2024-07-03 110546	Ds3	stem	OXA1	3	1	20.806656
2024-07-03 110546	Ds3	stem	OXA1	3	2	20.743832000000001
2024-07-03 110546	Ds3	stem	OXA1	3	3	20.971779000000002
2024-07-03 110546	Ds4	stem	OXA1	1	1	21.221503999999999
2024-07-03 110546	Ds4	stem	OXA1	1	2	20.955476999999998
2024-07-03 110546	Ds4	stem	OXA1	1	3	21.405048000000001
2024-07-03 110546	Ds4	stem	OXA1	2	1	20.922426000000002
2024-07-03 110546	Ds4	stem	OXA1	2	2	20.80198
2024-07-03 110546	Ds4	stem	OXA1	2	3	20.899542
2024-07-03 110546	Ds4	stem	OXA1	3	1	20.509505999999998
2024-07-03 110546	Ds4	stem	OXA1	3	2	20.729658000000001
2024-07-03 110546	Ds4	stem	OXA1	3	3	20.485258000000002
2024-07-03 110546	Ds_noRi	stem	OXA1	1	1	22.167680000000001
2024-07-03 110546	Ds_noRi	stem	OXA1	1	2	22.395021
2024-07-03 110546	Ds_noRi	stem	OXA1	1	3	21.961344
2024-07-03 110546	Ds_noRi	stem	OXA1	2	1	21.779816
2024-07-03 110546	Ds_noRi	stem	OXA1	2	2	21.748418999999998
2024-07-03 110546	Ds_noRi	stem	OXA1	2	3	21.563220000000001
2024-07-03 110546	Ds_noRi	stem	OXA1	3	1	21.189941000000001
2024-07-03 110546	Ds_noRi	stem	OXA1	3	2	21.100270999999999
2024-07-03 110546	Ds_noRi	stem	OXA1	3	3	21.200783000000001
2024-07-03 110546	NTC	NTC	OXA1	1	1	Undetermined
2024-07-03 110546	NTC	NTC	OXA1	1	2	Undetermined
2024-07-03 110546	NTC	NTC	OXA1	1	3	Undetermined
2024-07-03 110546	Ds	stem	RPN7	1	1	19.816835000000001
2024-07-03 110546	Ds	stem	RPN7	1	2	19.857915999999999
2024-07-03 110546	Ds	stem	RPN7	1	3	20.501638
2024-07-03 110546	Ds	stem	RPN7	2	1	20.410413999999999
2024-07-03 110546	Ds	stem	RPN7	2	2	20.823778000000001
2024-07-03 110546	Ds	stem	RPN7	2	3	20.644026
2024-07-03 110546	Ds	stem	RPN7	3	1	19.459136999999998
2024-07-03 110546	Ds	stem	RPN7	3	2	19.728570000000001
2024-07-03 110546	Ds	stem	RPN7	3	3	20.076592999999999
2024-07-03 110546	Ds1	stem	RPN7	1	1	20.054337
2024-07-03 110546	Ds1	stem	RPN7	1	2	20.341180000000001
2024-07-03 110546	Ds1	stem	RPN7	1	3	20.133932000000001
2024-07-03 110546	Ds1	stem	RPN7	2	1	20.026543
2024-07-03 110546	Ds1	stem	RPN7	2	2	20.429694999999999
2024-07-03 110546	Ds1	stem	RPN7	2	3	20.154913000000001
2024-07-03 110546	Ds1	stem	RPN7	3	1	20.061859999999999
2024-07-03 110546	Ds1	stem	RPN7	3	2	20.150064
2024-07-03 110546	Ds1	stem	RPN7	3	3	20.375596999999999
2024-07-03 110546	Ds2	stem	RPN7	1	1	19.879318000000001
2024-07-03 110546	Ds2	stem	RPN7	1	2	20.473091
2024-07-03 110546	Ds2	stem	RPN7	1	3	20.159573000000002
2024-07-03 110546	Ds2	stem	RPN7	2	1	19.988064000000001
2024-07-03 110546	Ds2	stem	RPN7	2	2	19.968623999999998
2024-07-03 110546	Ds2	stem	RPN7	2	3	20.481583000000001
2024-07-03 110546	Ds2	stem	RPN7	3	1	20.531393000000001
2024-07-03 110546	Ds2	stem	RPN7	3	2	19.990331999999999
2024-07-03 110546	Ds2	stem	RPN7	3	3	20.268915
2024-07-03 110546	Ds3	stem	RPN7	1	1	19.592860999999999
2024-07-03 110546	Ds3	stem	RPN7	1	2	19.853214000000001
2024-07-03 110546	Ds3	stem	RPN7	1	3	20.066552999999999
2024-07-03 110546	Ds3	stem	RPN7	2	1	20.137360000000001
2024-07-03 110546	Ds3	stem	RPN7	2	2	19.837136999999998
2024-07-03 110546	Ds3	stem	RPN7	2	3	20.107438999999999
2024-07-03 110546	Ds3	stem	RPN7	3	1	19.940328999999998
2024-07-03 110546	Ds3	stem	RPN7	3	2	19.805260000000001
2024-07-03 110546	Ds3	stem	RPN7	3	3	20.001408000000001
2024-07-03 110546	Ds4	stem	RPN7	1	1	20.444949999999999
2024-07-03 110546	Ds4	stem	RPN7	1	2	20.082169
2024-07-03 110546	Ds4	stem	RPN7	1	3	20.224896999999999
2024-07-03 110546	Ds4	stem	RPN7	2	1	19.847511000000001
2024-07-03 110546	Ds4	stem	RPN7	2	2	20.085615000000001
2024-07-03 110546	Ds4	stem	RPN7	2	3	19.911740999999999
2024-07-03 110546	Ds4	stem	RPN7	3	1	19.971678000000001
2024-07-03 110546	Ds4	stem	RPN7	3	2	19.515167000000002
2024-07-03 110546	Ds4	stem	RPN7	3	3	19.840371999999999
2024-07-03 110546	Ds_noRi	stem	RPN7	1	1	20.287002999999999
2024-07-03 110546	Ds_noRi	stem	RPN7	1	2	20.567383
2024-07-03 110546	Ds_noRi	stem	RPN7	1	3	20.185825000000001
2024-07-03 110546	Ds_noRi	stem	RPN7	2	1	20.144317999999998
2024-07-03 110546	Ds_noRi	stem	RPN7	2	2	19.923292
2024-07-03 110546	Ds_noRi	stem	RPN7	2	3	20.381139999999998
2024-07-03 110546	Ds_noRi	stem	RPN7	3	1	19.972265
2024-07-03 110546	Ds_noRi	stem	RPN7	3	2	20.299745999999999
2024-07-03 110546	Ds_noRi	stem	RPN7	3	3	19.889665999999998
2024-07-03 110546	NTC	NTC	RPN7	1	1	Undetermined
2024-07-03 110546	NTC	NTC	RPN7	1	2	Undetermined
2024-07-03 110546	NTC	NTC	RPN7	1	3	Undetermined
2024-07-03 110546	Ds	stem	rolA	1	1	Undetermined
2024-07-03 110546	Ds	stem	rolA	1	2	Undetermined
2024-07-03 110546	Ds	stem	rolA	1	3	Undetermined
2024-07-03 110546	Ds	stem	rolA	2	1	Undetermined
2024-07-03 110546	Ds	stem	rolA	2	2	34.460673999999997
2024-07-03 110546	Ds	stem	rolA	2	3	Undetermined
2024-07-03 110546	Ds	stem	rolA	3	1	Undetermined
2024-07-03 110546	Ds	stem	rolA	3	2	Undetermined
2024-07-03 110546	Ds	stem	rolA	3	3	Undetermined
2024-07-03 110546	Ds1	stem	rolA	1	1	21.187597
2024-07-03 110546	Ds1	stem	rolA	1	2	21.752565000000001
2024-07-03 110546	Ds1	stem	rolA	1	3	21.115601999999999
2024-07-03 110546	Ds1	stem	rolA	2	1	20.635452000000001
2024-07-03 110546	Ds1	stem	rolA	2	2	20.869420999999999
2024-07-03 110546	Ds1	stem	rolA	2	3	20.913511
2024-07-03 110546	Ds1	stem	rolA	3	1	21.142060000000001
2024-07-03 110546	Ds1	stem	rolA	3	2	21.210854999999999
2024-07-03 110546	Ds1	stem	rolA	3	3	21.372464999999998
2024-07-03 110546	Ds2	stem	rolA	1	1	21.089970000000001
2024-07-03 110546	Ds2	stem	rolA	1	2	21.053519999999999
2024-07-03 110546	Ds2	stem	rolA	1	3	21.143875000000001
2024-07-03 110546	Ds2	stem	rolA	2	1	21.640993000000002
2024-07-03 110546	Ds2	stem	rolA	2	2	21.270561000000001
2024-07-03 110546	Ds2	stem	rolA	2	3	20.972795000000001
2024-07-03 110546	Ds2	stem	rolA	3	1	20.916371999999999
2024-07-03 110546	Ds2	stem	rolA	3	2	20.80265
2024-07-03 110546	Ds2	stem	rolA	3	3	20.844754999999999
2024-07-03 110546	Ds3	stem	rolA	1	1	21.368649000000001
2024-07-03 110546	Ds3	stem	rolA	1	2	21.433468000000001
2024-07-03 110546	Ds3	stem	rolA	1	3	21.418551999999998
2024-07-03 110546	Ds3	stem	rolA	2	1	21.885632000000001
2024-07-03 110546	Ds3	stem	rolA	2	2	21.69333
2024-07-03 110546	Ds3	stem	rolA	2	3	21.706969999999998
2024-07-03 110546	Ds3	stem	rolA	3	1	21.580995999999999
2024-07-03 110546	Ds3	stem	rolA	3	2	21.268115999999999
2024-07-03 110546	Ds3	stem	rolA	3	3	21.524214000000001
2024-07-03 110546	Ds4	stem	rolA	1	1	21.852118000000001
2024-07-03 110546	Ds4	stem	rolA	1	2	21.996275000000001
2024-07-03 110546	Ds4	stem	rolA	1	3	21.198979999999999
2024-07-03 110546	Ds4	stem	rolA	2	1	20.988427999999999
2024-07-03 110546	Ds4	stem	rolA	2	2	20.473047000000001
2024-07-03 110546	Ds4	stem	rolA	2	3	21.582339999999999
2024-07-03 110546	Ds4	stem	rolA	3	1	21.087612
2024-07-03 110546	Ds4	stem	rolA	3	2	21.059505000000001
2024-07-03 110546	Ds4	stem	rolA	3	3	20.409002000000001
2024-07-03 110546	Ds_noRi	stem	rolA	1	1	Undetermined
2024-07-03 110546	Ds_noRi	stem	rolA	1	2	Undetermined
2024-07-03 110546	Ds_noRi	stem	rolA	1	3	Undetermined
2024-07-03 110546	Ds_noRi	stem	rolA	2	1	Undetermined
2024-07-03 110546	Ds_noRi	stem	rolA	2	2	Undetermined
2024-07-03 110546	Ds_noRi	stem	rolA	2	3	Undetermined
2024-07-03 110546	Ds_noRi	stem	rolA	3	1	37.888832000000001
2024-07-03 110546	Ds_noRi	stem	rolA	3	2	32.889069999999997
2024-07-03 110546	Ds_noRi	stem	rolA	3	3	Undetermined
2024-07-03 110546	NTC	NTC	rolA	1	1	Undetermined
2024-07-03 110546	NTC	NTC	rolA	1	2	Undetermined
2024-07-03 110546	NTC	NTC	rolA	1	3	35.832210000000003
2024-07-03 110546	Ds	stem	rolB	1	1	Undetermined
2024-07-03 110546	Ds	stem	rolB	1	2	Undetermined
2024-07-03 110546	Ds	stem	rolB	1	3	Undetermined
2024-07-03 110546	Ds	stem	rolB	2	1	Undetermined
2024-07-03 110546	Ds	stem	rolB	2	2	Undetermined
2024-07-03 110546	Ds	stem	rolB	2	3	Undetermined
2024-07-03 110546	Ds	stem	rolB	3	1	Undetermined
2024-07-03 110546	Ds	stem	rolB	3	2	Undetermined
2024-07-03 110546	Ds	stem	rolB	3	3	Undetermined
2024-07-03 110546	Ds1	stem	rolB	1	1	20.978899999999999
2024-07-03 110546	Ds1	stem	rolB	1	2	21.559743999999998
2024-07-03 110546	Ds1	stem	rolB	1	3	20.793106000000002
2024-07-03 110546	Ds1	stem	rolB	2	1	20.483364000000002
2024-07-03 110546	Ds1	stem	rolB	2	2	20.732586000000001
2024-07-03 110546	Ds1	stem	rolB	2	3	20.607616
2024-07-03 110546	Ds1	stem	rolB	3	1	20.939577
2024-07-03 110546	Ds1	stem	rolB	3	2	21.034569999999999
2024-07-03 110546	Ds1	stem	rolB	3	3	21.085688000000001
2024-07-03 110546	Ds2	stem	rolB	1	1	21.527470000000001
2024-07-03 110546	Ds2	stem	rolB	1	2	21.517195000000001
2024-07-03 110546	Ds2	stem	rolB	1	3	21.528714999999998
2024-07-03 110546	Ds2	stem	rolB	2	1	21.734864999999999
2024-07-03 110546	Ds2	stem	rolB	2	2	21.423408999999999
2024-07-03 110546	Ds2	stem	rolB	2	3	21.642150000000001
2024-07-03 110546	Ds2	stem	rolB	3	1	20.942446
2024-07-03 110546	Ds2	stem	rolB	3	2	21.240528000000001
2024-07-03 110546	Ds2	stem	rolB	3	3	20.737589
2024-07-03 110546	Ds3	stem	rolB	1	1	21.340047999999999
2024-07-03 110546	Ds3	stem	rolB	1	2	21.676493000000001
2024-07-03 110546	Ds3	stem	rolB	1	3	21.726251999999999
2024-07-03 110546	Ds3	stem	rolB	2	1	21.530449000000001
2024-07-03 110546	Ds3	stem	rolB	2	2	21.710937999999999
2024-07-03 110546	Ds3	stem	rolB	2	3	21.493856000000001
2024-07-03 110546	Ds3	stem	rolB	3	1	22.18985
2024-07-03 110546	Ds3	stem	rolB	3	2	21.966536999999999
2024-07-03 110546	Ds3	stem	rolB	3	3	21.478798000000001
2024-07-03 110546	Ds4	stem	rolB	1	1	20.875484
2024-07-03 110546	Ds4	stem	rolB	1	2	21.208770000000001
2024-07-03 110546	Ds4	stem	rolB	1	3	21.448181000000002
2024-07-03 110546	Ds4	stem	rolB	2	1	20.161252999999999
2024-07-03 110546	Ds4	stem	rolB	2	2	20.727774
2024-07-03 110546	Ds4	stem	rolB	2	3	20.476296999999999
2024-07-03 110546	Ds4	stem	rolB	3	1	20.506418
2024-07-03 110546	Ds4	stem	rolB	3	2	20.576485000000002
2024-07-03 110546	Ds4	stem	rolB	3	3	20.147110000000001
2024-07-03 110546	Ds_noRi	stem	rolB	1	1	Undetermined
2024-07-03 110546	Ds_noRi	stem	rolB	1	2	Undetermined
2024-07-03 110546	Ds_noRi	stem	rolB	1	3	Undetermined
2024-07-03 110546	Ds_noRi	stem	rolB	2	1	Undetermined
2024-07-03 110546	Ds_noRi	stem	rolB	2	2	Undetermined
2024-07-03 110546	Ds_noRi	stem	rolB	2	3	33.99044
2024-07-03 110546	Ds_noRi	stem	rolB	3	1	Undetermined
2024-07-03 110546	Ds_noRi	stem	rolB	3	2	Undetermined
2024-07-03 110546	Ds_noRi	stem	rolB	3	3	Undetermined
2024-07-03 110546	NTC	NTC	rolB	1	1	Undetermined
2024-07-03 110546	NTC	NTC	rolB	1	2	Undetermined
2024-07-03 110546	NTC	NTC	rolB	1	3	Undetermined
2024-07-03 110546	Ds	stem	rolC	1	1	Undetermined
2024-07-03 110546	Ds	stem	rolC	1	2	Undetermined
2024-07-03 110546	Ds	stem	rolC	1	3	Undetermined
2024-07-03 110546	Ds	stem	rolC	2	1	Undetermined
2024-07-03 110546	Ds	stem	rolC	2	2	32.144084999999997
2024-07-03 110546	Ds	stem	rolC	2	3	Undetermined
2024-07-03 110546	Ds	stem	rolC	3	1	32.680509999999998
2024-07-03 110546	Ds	stem	rolC	3	2	31.640255
2024-07-03 110546	Ds	stem	rolC	3	3	34.175556
2024-07-03 110546	Ds1	stem	rolC	1	1	18.200754
2024-07-03 110546	Ds1	stem	rolC	1	2	18.348973999999998
2024-07-03 110546	Ds1	stem	rolC	1	3	18.188829999999999
2024-07-03 110546	Ds1	stem	rolC	2	1	17.885459999999998
2024-07-03 110546	Ds1	stem	rolC	2	2	17.629496
2024-07-03 110546	Ds1	stem	rolC	2	3	17.602761999999998
2024-07-03 110546	Ds1	stem	rolC	3	1	18.254999999999999
2024-07-03 110546	Ds1	stem	rolC	3	2	18.198639
2024-07-03 110546	Ds1	stem	rolC	3	3	18.097667999999999
2024-07-03 110546	Ds2	stem	rolC	1	1	19.381046000000001
2024-07-03 110546	Ds2	stem	rolC	1	2	19.414853999999998
2024-07-03 110546	Ds2	stem	rolC	1	3	19.481521999999998
2024-07-03 110546	Ds2	stem	rolC	2	1	19.579364999999999
2024-07-03 110546	Ds2	stem	rolC	2	2	19.324670000000001
2024-07-03 110546	Ds2	stem	rolC	2	3	19.476175000000001
2024-07-03 110546	Ds2	stem	rolC	3	1	18.107685
2024-07-03 110546	Ds2	stem	rolC	3	2	17.831589000000001
2024-07-03 110546	Ds2	stem	rolC	3	3	17.760719999999999
2024-07-03 110546	Ds3	stem	rolC	1	1	19.099003
2024-07-03 110546	Ds3	stem	rolC	1	2	19.189250000000001
2024-07-03 110546	Ds3	stem	rolC	1	3	19.107462000000002
2024-07-03 110546	Ds3	stem	rolC	2	1	19.950835999999999
2024-07-03 110546	Ds3	stem	rolC	2	2	19.917933000000001
2024-07-03 110546	Ds3	stem	rolC	2	3	20.105145
2024-07-03 110546	Ds3	stem	rolC	3	1	19.877354
2024-07-03 110546	Ds3	stem	rolC	3	2	19.960747000000001
2024-07-03 110546	Ds3	stem	rolC	3	3	19.818017999999999
2024-07-03 110546	Ds4	stem	rolC	1	1	19.324000999999999
2024-07-03 110546	Ds4	stem	rolC	1	2	19.360279999999999
2024-07-03 110546	Ds4	stem	rolC	1	3	20.114283
2024-07-03 110546	Ds4	stem	rolC	2	1	18.515298999999999
2024-07-03 110546	Ds4	stem	rolC	2	2	18.565853000000001
2024-07-03 110546	Ds4	stem	rolC	2	3	18.829125999999999
2024-07-03 110546	Ds4	stem	rolC	3	1	18.770868
2024-07-03 110546	Ds4	stem	rolC	3	2	18.76333
2024-07-03 110546	Ds4	stem	rolC	3	3	18.899708
2024-07-03 110546	Ds_noRi	stem	rolC	1	1	Undetermined
2024-07-03 110546	Ds_noRi	stem	rolC	1	2	31.811340000000001
2024-07-03 110546	Ds_noRi	stem	rolC	1	3	34.933982999999998
2024-07-03 110546	Ds_noRi	stem	rolC	2	1	Undetermined
2024-07-03 110546	Ds_noRi	stem	rolC	2	2	32.516190000000002
2024-07-03 110546	Ds_noRi	stem	rolC	2	3	Undetermined
2024-07-03 110546	Ds_noRi	stem	rolC	3	1	36.679264000000003
2024-07-03 110546	Ds_noRi	stem	rolC	3	2	Undetermined
2024-07-03 110546	Ds_noRi	stem	rolC	3	3	31.819337999999998
2024-07-03 110546	NTC	NTC	rolC	1	1	Undetermined
2024-07-03 110546	NTC	NTC	rolC	1	2	Undetermined
2024-07-03 110546	NTC	NTC	rolC	1	3	Undetermined
2024-07-03 125610	Ds	stem	OXA1	1	1	20.807677999999999
2024-07-03 125610	Ds	stem	OXA1	1	2	20.855768000000001
2024-07-03 125610	Ds	stem	OXA1	1	3	20.883738000000001
2024-07-03 125610	Ds	stem	OXA1	2	1	21.703282999999999
2024-07-03 125610	Ds	stem	OXA1	2	2	21.588681999999999
2024-07-03 125610	Ds	stem	OXA1	2	3	21.056355
2024-07-03 125610	Ds	stem	OXA1	3	1	21.323217
2024-07-03 125610	Ds	stem	OXA1	3	2	21.350594999999998
2024-07-03 125610	Ds	stem	OXA1	3	3	21.068989999999999
2024-07-03 125610	Ds1	stem	OXA1	1	1	21.903679
2024-07-03 125610	Ds1	stem	OXA1	1	2	21.958559999999999
2024-07-03 125610	Ds1	stem	OXA1	1	3	22.085127
2024-07-03 125610	Ds1	stem	OXA1	2	1	21.309342999999998
2024-07-03 125610	Ds1	stem	OXA1	2	2	21.571487000000001
2024-07-03 125610	Ds1	stem	OXA1	2	3	21.283728
2024-07-03 125610	Ds1	stem	OXA1	3	1	21.603292
2024-07-03 125610	Ds1	stem	OXA1	3	2	21.883192000000001
2024-07-03 125610	Ds1	stem	OXA1	3	3	21.443439999999999
2024-07-03 125610	Ds2	stem	OXA1	1	1	21.602603999999999
2024-07-03 125610	Ds2	stem	OXA1	1	2	21.738052
2024-07-03 125610	Ds2	stem	OXA1	1	3	21.713819999999998
2024-07-03 125610	Ds2	stem	OXA1	2	1	21.980543000000001
2024-07-03 125610	Ds2	stem	OXA1	2	2	21.836390999999999
2024-07-03 125610	Ds2	stem	OXA1	2	3	21.904941999999998
2024-07-03 125610	Ds2	stem	OXA1	3	1	22.013151000000001
2024-07-03 125610	Ds2	stem	OXA1	3	2	22.316503999999998
2024-07-03 125610	Ds2	stem	OXA1	3	3	21.861452
2024-07-03 125610	Ds3	stem	OXA1	1	1	20.524394999999998
2024-07-03 125610	Ds3	stem	OXA1	1	2	20.672893999999999
2024-07-03 125610	Ds3	stem	OXA1	1	3	20.603943000000001
2024-07-03 125610	Ds3	stem	OXA1	2	1	20.684512999999999
2024-07-03 125610	Ds3	stem	OXA1	2	2	21.518249999999998
2024-07-03 125610	Ds3	stem	OXA1	2	3	20.926811000000001
2024-07-03 125610	Ds3	stem	OXA1	3	1	20.832722
2024-07-03 125610	Ds3	stem	OXA1	3	2	20.822626
2024-07-03 125610	Ds3	stem	OXA1	3	3	20.786612999999999
2024-07-03 125610	Ds4	stem	OXA1	1	1	20.794513999999999
2024-07-03 125610	Ds4	stem	OXA1	1	2	20.897034000000001
2024-07-03 125610	Ds4	stem	OXA1	1	3	20.970655000000001
2024-07-03 125610	Ds4	stem	OXA1	2	1	20.581962999999998
2024-07-03 125610	Ds4	stem	OXA1	2	2	20.624376000000002
2024-07-03 125610	Ds4	stem	OXA1	2	3	20.557388
2024-07-03 125610	Ds4	stem	OXA1	3	1	20.181733999999999
2024-07-03 125610	Ds4	stem	OXA1	3	2	20.19614
2024-07-03 125610	Ds4	stem	OXA1	3	3	20.411974000000001
2024-07-03 125610	Ds_noRi	stem	OXA1	1	1	21.753592000000001
2024-07-03 125610	Ds_noRi	stem	OXA1	1	2	21.941229
2024-07-03 125610	Ds_noRi	stem	OXA1	1	3	21.893201999999999
2024-07-03 125610	Ds_noRi	stem	OXA1	2	1	22.015377000000001
2024-07-03 125610	Ds_noRi	stem	OXA1	2	2	21.519076999999999
2024-07-03 125610	Ds_noRi	stem	OXA1	2	3	21.859465
2024-07-03 125610	Ds_noRi	stem	OXA1	3	1	21.129902000000001
2024-07-03 125610	Ds_noRi	stem	OXA1	3	2	21.057490999999999
2024-07-03 125610	Ds_noRi	stem	OXA1	3	3	21.495429999999999
2024-07-03 125610	NTC	NTC	OXA1	1	1	Undetermined
2024-07-03 125610	NTC	NTC	OXA1	1	2	Undetermined
2024-07-03 125610	NTC	NTC	OXA1	1	3	Undetermined
2024-07-03 125610	Ds	stem	RPN7	1	1	19.922702999999998
2024-07-03 125610	Ds	stem	RPN7	1	2	19.416433000000001
2024-07-03 125610	Ds	stem	RPN7	1	3	19.743824
2024-07-03 125610	Ds	stem	RPN7	2	1	20.008058999999999
2024-07-03 125610	Ds	stem	RPN7	2	2	20.160295000000001
2024-07-03 125610	Ds	stem	RPN7	2	3	20.831116000000002
2024-07-03 125610	Ds	stem	RPN7	3	1	20.152452
2024-07-03 125610	Ds	stem	RPN7	3	2	19.955121999999999
2024-07-03 125610	Ds	stem	RPN7	3	3	19.7775
2024-07-03 125610	Ds1	stem	RPN7	1	1	20.189240000000002
2024-07-03 125610	Ds1	stem	RPN7	1	2	20.493793
2024-07-03 125610	Ds1	stem	RPN7	1	3	20.231217999999998
2024-07-03 125610	Ds1	stem	RPN7	2	1	20.194694999999999
2024-07-03 125610	Ds1	stem	RPN7	2	2	19.994140000000002
2024-07-03 125610	Ds1	stem	RPN7	2	3	20.573091999999999
2024-07-03 125610	Ds1	stem	RPN7	3	1	20.357990000000001
2024-07-03 125610	Ds1	stem	RPN7	3	2	20.419039999999999
2024-07-03 125610	Ds1	stem	RPN7	3	3	19.995462
2024-07-03 125610	Ds2	stem	RPN7	1	1	20.346260000000001
2024-07-03 125610	Ds2	stem	RPN7	1	2	20.051881999999999
2024-07-03 125610	Ds2	stem	RPN7	1	3	20.069313000000001
2024-07-03 125610	Ds2	stem	RPN7	2	1	20.376272
2024-07-03 125610	Ds2	stem	RPN7	2	2	19.955024999999999
2024-07-03 125610	Ds2	stem	RPN7	2	3	19.981276999999999
2024-07-03 125610	Ds2	stem	RPN7	3	1	20.275514999999999
2024-07-03 125610	Ds2	stem	RPN7	3	2	20.173442999999999
2024-07-03 125610	Ds2	stem	RPN7	3	3	20.015732
2024-07-03 125610	Ds3	stem	RPN7	1	1	19.424440000000001
2024-07-03 125610	Ds3	stem	RPN7	1	2	19.631891
2024-07-03 125610	Ds3	stem	RPN7	1	3	19.167805000000001
2024-07-03 125610	Ds3	stem	RPN7	2	1	19.882463000000001
2024-07-03 125610	Ds3	stem	RPN7	2	2	19.781580000000002
2024-07-03 125610	Ds3	stem	RPN7	2	3	20.371438999999999
2024-07-03 125610	Ds3	stem	RPN7	3	1	20.261292000000001
2024-07-03 125610	Ds3	stem	RPN7	3	2	20.085204999999998
2024-07-03 125610	Ds3	stem	RPN7	3	3	19.983861999999998
2024-07-03 125610	Ds4	stem	RPN7	1	1	20.595873000000001
2024-07-03 125610	Ds4	stem	RPN7	1	2	19.85773
2024-07-03 125610	Ds4	stem	RPN7	1	3	20.262225999999998
2024-07-03 125610	Ds4	stem	RPN7	2	1	19.514019000000001
2024-07-03 125610	Ds4	stem	RPN7	2	2	19.623809999999999
2024-07-03 125610	Ds4	stem	RPN7	2	3	19.561028
2024-07-03 125610	Ds4	stem	RPN7	3	1	19.704367000000001
2024-07-03 125610	Ds4	stem	RPN7	3	2	19.504937999999999
2024-07-03 125610	Ds4	stem	RPN7	3	3	19.719256999999999
2024-07-03 125610	Ds_noRi	stem	RPN7	1	1	20.654955000000001
2024-07-03 125610	Ds_noRi	stem	RPN7	1	2	20.098564
2024-07-03 125610	Ds_noRi	stem	RPN7	1	3	20.406485
2024-07-03 125610	Ds_noRi	stem	RPN7	2	1	20.011227000000002
2024-07-03 125610	Ds_noRi	stem	RPN7	2	2	20.016017999999999
2024-07-03 125610	Ds_noRi	stem	RPN7	2	3	20.497698
2024-07-03 125610	Ds_noRi	stem	RPN7	3	1	19.640146000000001
2024-07-03 125610	Ds_noRi	stem	RPN7	3	2	20.430496000000002
2024-07-03 125610	Ds_noRi	stem	RPN7	3	3	20.261590999999999
2024-07-03 125610	NTC	NTC	RPN7	1	1	Undetermined
2024-07-03 125610	NTC	NTC	RPN7	1	2	Undetermined
2024-07-03 125610	NTC	NTC	RPN7	1	3	Undetermined
2024-07-03 125610	Ds	stem	aux2	1	1	32.513244999999998
2024-07-03 125610	Ds	stem	aux2	1	2	Undetermined
2024-07-03 125610	Ds	stem	aux2	1	3	Undetermined
2024-07-03 125610	Ds	stem	aux2	2	1	Undetermined
2024-07-03 125610	Ds	stem	aux2	2	2	35.550190000000001
2024-07-03 125610	Ds	stem	aux2	2	3	Undetermined
2024-07-03 125610	Ds	stem	aux2	3	1	Undetermined
2024-07-03 125610	Ds	stem	aux2	3	2	35.242190000000001
2024-07-03 125610	Ds	stem	aux2	3	3	Undetermined
2024-07-03 125610	Ds1	stem	aux2	1	1	Undetermined
2024-07-03 125610	Ds1	stem	aux2	1	2	Undetermined
2024-07-03 125610	Ds1	stem	aux2	1	3	Undetermined
2024-07-03 125610	Ds1	stem	aux2	2	1	Undetermined
2024-07-03 125610	Ds1	stem	aux2	2	2	Undetermined
2024-07-03 125610	Ds1	stem	aux2	2	3	Undetermined
2024-07-03 125610	Ds1	stem	aux2	3	1	Undetermined
2024-07-03 125610	Ds1	stem	aux2	3	2	Undetermined
2024-07-03 125610	Ds1	stem	aux2	3	3	Undetermined
2024-07-03 125610	Ds2	stem	aux2	1	1	Undetermined
2024-07-03 125610	Ds2	stem	aux2	1	2	34.585987000000003
2024-07-03 125610	Ds2	stem	aux2	1	3	Undetermined
2024-07-03 125610	Ds2	stem	aux2	2	1	Undetermined
2024-07-03 125610	Ds2	stem	aux2	2	2	34.983584999999998
2024-07-03 125610	Ds2	stem	aux2	2	3	Undetermined
2024-07-03 125610	Ds2	stem	aux2	3	1	Undetermined
2024-07-03 125610	Ds2	stem	aux2	3	2	Undetermined
2024-07-03 125610	Ds2	stem	aux2	3	3	Undetermined
2024-07-03 125610	Ds3	stem	aux2	1	1	22.901174999999999
2024-07-03 125610	Ds3	stem	aux2	1	2	22.749881999999999
2024-07-03 125610	Ds3	stem	aux2	1	3	22.672215000000001
2024-07-03 125610	Ds3	stem	aux2	2	1	23.741095000000001
2024-07-03 125610	Ds3	stem	aux2	2	2	23.636412
2024-07-03 125610	Ds3	stem	aux2	2	3	23.76322
2024-07-03 125610	Ds3	stem	aux2	3	1	22.591339999999999
2024-07-03 125610	Ds3	stem	aux2	3	2	22.948822
2024-07-03 125610	Ds3	stem	aux2	3	3	23.125575999999999
2024-07-03 125610	Ds4	stem	aux2	1	1	35.067672999999999
2024-07-03 125610	Ds4	stem	aux2	1	2	35.986243999999999
2024-07-03 125610	Ds4	stem	aux2	1	3	Undetermined
2024-07-03 125610	Ds4	stem	aux2	2	1	36.405655000000003
2024-07-03 125610	Ds4	stem	aux2	2	2	Undetermined
2024-07-03 125610	Ds4	stem	aux2	2	3	Undetermined
2024-07-03 125610	Ds4	stem	aux2	3	1	Undetermined
2024-07-03 125610	Ds4	stem	aux2	3	2	Undetermined
2024-07-03 125610	Ds4	stem	aux2	3	3	Undetermined
2024-07-03 125610	Ds_noRi	stem	aux2	1	1	38.693219999999997
2024-07-03 125610	Ds_noRi	stem	aux2	1	2	Undetermined
2024-07-03 125610	Ds_noRi	stem	aux2	1	3	Undetermined
2024-07-03 125610	Ds_noRi	stem	aux2	2	1	Undetermined
2024-07-03 125610	Ds_noRi	stem	aux2	2	2	Undetermined
2024-07-03 125610	Ds_noRi	stem	aux2	2	3	Undetermined
2024-07-03 125610	Ds_noRi	stem	aux2	3	1	Undetermined
2024-07-03 125610	Ds_noRi	stem	aux2	3	2	Undetermined
2024-07-03 125610	Ds_noRi	stem	aux2	3	3	36.352600000000002
2024-07-03 125610	NTC	NTC	aux2	1	1	34.078921999999999
2024-07-03 125610	NTC	NTC	aux2	1	2	35.389429999999997
2024-07-03 125610	NTC	NTC	aux2	1	3	Undetermined
2024-07-04 092738	ND	leaf	SAND	1	1	23.472574000000002
2024-07-04 092738	ND	leaf	SAND	1	2	23.109926000000002
2024-07-04 092738	ND	leaf	SAND	1	3	23.449338999999998
2024-07-04 092738	ND	leaf	SAND	2	1	23.977277999999998
2024-07-04 092738	ND	leaf	SAND	2	2	24.055859999999999
2024-07-04 092738	ND	leaf	SAND	2	3	23.840792
2024-07-04 092738	ND	leaf	SAND	3	1	24.635619999999999
2024-07-04 092738	ND	leaf	SAND	3	2	24.393340999999999
2024-07-04 092738	ND	leaf	SAND	3	3	24.197535999999999
2024-07-04 092738	ND	stem	SAND	1	1	25.609331000000001
2024-07-04 092738	ND	stem	SAND	1	2	25.702587000000001
2024-07-04 092738	ND	stem	SAND	1	3	26.26098
2024-07-04 092738	ND	stem	SAND	2	1	24.804013999999999
2024-07-04 092738	ND	stem	SAND	2	2	24.658771999999999
2024-07-04 092738	ND	stem	SAND	2	3	24.600398999999999
2024-07-04 092738	ND	stem	SAND	3	1	23.13372
2024-07-04 092738	ND	stem	SAND	3	2	23.275995000000002
2024-07-04 092738	ND	stem	SAND	3	3	23.396623999999999
2024-07-04 092738	ND1	leaf	SAND	1	1	23.348306999999998
2024-07-04 092738	ND1	leaf	SAND	1	2	23.392727000000001
2024-07-04 092738	ND1	leaf	SAND	1	3	23.286705000000001
2024-07-04 092738	ND1	leaf	SAND	2	1	23.252034999999999
2024-07-04 092738	ND1	leaf	SAND	2	2	22.753025000000001
2024-07-04 092738	ND1	leaf	SAND	2	3	22.979714999999999
2024-07-04 092738	ND1	leaf	SAND	3	1	23.551621999999998
2024-07-04 092738	ND1	leaf	SAND	3	2	23.617922
2024-07-04 092738	ND1	leaf	SAND	3	3	23.891801999999998
2024-07-04 092738	ND1	stem	SAND	1	1	24.856382
2024-07-04 092738	ND1	stem	SAND	1	2	24.96341
2024-07-04 092738	ND1	stem	SAND	1	3	24.977188000000002
2024-07-04 092738	ND1	stem	SAND	2	1	30.511686000000001
[truncated: 1,190 more rows]

## Sheet: Analyzed_hormones
	Rosa Am			Rosa ND			S. tuberosum Ds
	Stem	Leaf	Root	Stem	Leaf	Root	Stem	Leaf	Root		M = measured
IAA	M	M	M	M	M	NA	M	M	M		NA = not analyzed
cZR	M	M	NA	M	M	NA	M	M	NA		ND = not detected
tZR	M	M	NA	M	M	NA	M	M	NA
DHZR	M	M	NA	M	M	NA	M	M	NA
iP	M	M	M	M	M	NA	M	M	M
ABA	M	M	M	M	M	NA	M	M	M
SA	M	M	M	M	M	NA	M	M	M
JA	M	M	M	M	M	NA	M	M	M
JAMe	NA	NA	M	NA	NA	NA	NA	NA	M
KR	ND	ND	NA	ND	ND	NA	ND	ND	NA
mT	ND	ND	NA	ND	ND	NA	ND	ND	NA
oT	ND	ND	NA	ND	ND	NA	ND	ND	NA
cZ	ND	ND	NA	ND	ND	NA	ND	ND	NA
tZ	ND	ND	ND	ND	ND	NA	ND	ND	ND
DHZ	ND	ND	NA	ND	ND	NA	ND	ND	NA
Abbreviations:
IAA	Indole-3-acetic acid
cZR	cis-Zeatin riboside
tZR	trans-Zeatin riboside
DHZR	Dihydrozeatin riboside
iP	Δ²-Isopentenyl adenine
ABA	Abscisic acid
SA	Salicylic acid
JA	Jasmonic acid
JAMe	Methyl jasmonate
KR	Kinetin riboside
mT	meta-Topolin
oT	ortho-Topolin
cZ	cis-Zeatin
tZ	trans-Zeatin
DHZ	Dihydrozeatin

[truncated: 1 more sheets: Hormone_data]
