# Supplementary material for: Morphological and hormonal diversity in rose (Rosa hybrida L.) and potato (Solanum tuberosum L.) Ri genotypes: A comparative study
Source: PLoS One. 2026 Apr 15;21(4):e0345941. doi: 10.1371/journal.pone.0345941 (PMC13082669; doi:10.1371/journal.pone.0345941)
Supplement: S2 File — Statistics of the analyzed data. Overview of statistical models, means, standard deviations, n numbers, p values, and ratios to the reference wild-type (except for expression data) of morphological, expression and hormone data, as well as results of organ and cultivar dependent correlations. (XLSX) [file pone.0345941.s002.xlsx]

## Sheet: Statistical models
Parameter	Data transformation	Model
Internode length	orderNorm	lmer(Measurements_transformed ~ Genotype * (1|Shoot))
Shoot number	no transformation applied	glm(Measurements ~ Genotype, family = quasipoisson())
Compound leaf length	orderNorm	lmer(Measurements_transformed ~ Genotype * (1| Plant))
Petiole length	orderNorm	lmer(Measurements_transformed ~ Genotype * (1| Plant))
Terminal leaflet length	orderNorm	lmer(Measurements_transformed ~ Genotype * (1| Plant))
Terminal leaflet width	orderNorm	lmer(Measurements_transformed ~ Genotype * (1| Plant))
Root number	no transformation applied	glm(Measurements ~ Genotype, family = quasipoisson())
In vitro root length	asinh(x)	lmer(Measurements_transformed ~ Genotype * (1|Plant))
Drymass shoot	center_scale(x)	lm(Measurements_transformed ~ Genotype)
Drymass root	exp(x)	lm(Measurements_transformed ~ Genotype)
Tuber mass	Box Cox	lm(Measurements_transformed ~ Genotype)
Tuber number	no transformation applied	glm(Measurements ~ Genotype,family = quasipoisson())
Root hair number	no transformation applied	glm(Measurements ~ Genotype, family = quasipoisson())
Root hair area mm²	Box Cox	lmer(Measurements_transformed ~ Genotype * (1| Plant))
Root body area mm²	Log_b(x + a)	lmer(Measurements_transformed ~ Genotype * (1| Plant))
Root hair length µm	asinh(x)	lmer(Measurements_transformed ~ Genotype * (1| Plant))

## Sheet: Morphological data
Genotype	Species	Mean	SD	n	Ratio to reference genotype	p value	Asterisks	Measurement type
Am	Rosa Am	39.87	8.98	45	1	NA		Internode length [mm]
Am1	Rosa Am	32.22	9.11	45	0.81	1.26e-02	*	Internode length [mm]
Am2	Rosa Am	30.91	9.43	45	0.78	8.46e-04	***	Internode length [mm]
Am3	Rosa Am	27.76	6.69	45	0.7	4.67e-05	***	Internode length [mm]
Am4	Rosa Am	21.02	6.02	45	0.53	1.16e-09	***	Internode length [mm]
Am5	Rosa Am	26.49	7.99	45	0.66	3.42e-06	***	Internode length [mm]
Am6	Rosa Am	27.38	6.91	45	0.69	3.20e-05	***	Internode length [mm]
Ds	S. tuberosum Ds	17	5.73	45	1	NA		Internode length [mm]
Ds_noRi	S. tuberosum Ds	17.47	3.92	45	1.03	1.00e+00		Internode length [mm]
Ds1	S. tuberosum Ds	8.42	2.25	45	0.5	6.29e-10	***	Internode length [mm]
Ds2	S. tuberosum Ds	14.36	2.27	45	0.84	1.85e-01		Internode length [mm]
Ds3	S. tuberosum Ds	15.13	3.25	45	0.89	3.52e-01		Internode length [mm]
Ds4	S. tuberosum Ds	13.49	2.94	45	0.79	1.96e-02	*	Internode length [mm]
ND	Rosa ND	38.04	11.04	45	1	NA		Internode length [mm]
ND1	Rosa ND	22.84	3.99	45	0.6	2.57e-04	***	Internode length [mm]
ND2	Rosa ND	20.93	5.04	45	0.55	1.00e-04	***	Internode length [mm]
Am	Rosa Am	4.67	0.58	3	1	NA		Shoot number
Am1	Rosa Am	3	0	3	0.64	3.09e-03	**	Shoot number
Am2	Rosa Am	5	0	3	1.07	9.36e-01		Shoot number
Am3	Rosa Am	5.67	0.58	3	1.21	2.88e-01		Shoot number
Am4	Rosa Am	4.67	0.58	3	1	1.00e+00		Shoot number
Am5	Rosa Am	3	1	3	0.64	3.09e-03	**	Shoot number
Am6	Rosa Am	3.67	0.58	3	0.79	1.97e-01		Shoot number
Ds	S. tuberosum Ds	6.33	2.08	3	1	NA		Shoot number
Ds_noRi	S. tuberosum Ds	7	2	3	1.11	9.50e-01		Shoot number
Ds1	S. tuberosum Ds	3.33	0.58	3	0.53	3.65e-02	*	Shoot number
Ds2	S. tuberosum Ds	4	1.73	3	0.63	1.73e-01		Shoot number
Ds3	S. tuberosum Ds	2.33	0.58	3	0.37	1.38e-03	**	Shoot number
Ds4	S. tuberosum Ds	4.33	0.58	3	0.68	3.09e-01		Shoot number
ND	Rosa ND	2	1	3	1	NA		Shoot number
ND1	Rosa ND	2	1.73	3	1	1.00e+00		Shoot number
ND2	Rosa ND	1.33	0.58	3	0.67	6.83e-01		Shoot number
Am	Rosa Am	124.58	13.84	24	1	NA		Compound leaf length [mm]
Am1	Rosa Am	82.42	8.79	24	0.66	2.60e-04	***	Compound leaf length [mm]
Am2	Rosa Am	89.54	10.99	24	0.72	3.32e-03	**	Compound leaf length [mm]
Am3	Rosa Am	78.17	5.73	24	0.63	5.39e-05	***	Compound leaf length [mm]
Am4	Rosa Am	65.25	8.48	24	0.52	6.06e-08	***	Compound leaf length [mm]
Am5	Rosa Am	74.21	6	24	0.6	7.61e-06	***	Compound leaf length [mm]
Am6	Rosa Am	77.54	8.87	24	0.62	2.94e-05	***	Compound leaf length [mm]
Ds	S. tuberosum Ds	158.87	18.52	30	1	NA		Compound leaf length [mm]
Ds_noRi	S. tuberosum Ds	152.57	16.45	30	0.96	8.70e-01		Compound leaf length [mm]
Ds1	S. tuberosum Ds	125.73	21.48	30	0.79	5.24e-02		Compound leaf length [mm]
Ds2	S. tuberosum Ds	154.17	13.95	30	0.97	9.22e-01		Compound leaf length [mm]
Ds3	S. tuberosum Ds	163.93	17.8	30	1.03	9.08e-01		Compound leaf length [mm]
Ds4	S. tuberosum Ds	138.03	13.66	30	0.87	1.63e-01		Compound leaf length [mm]
ND	Rosa ND	101.46	14.69	24	1	NA		Compound leaf length [mm]
ND1	Rosa ND	56.04	4.9	24	0.55	5.78e-05	***	Compound leaf length [mm]
ND2	Rosa ND	62.25	7.55	24	0.61	2.75e-04	***	Compound leaf length [mm]
Am	Rosa Am	66.46	13.32	24	1	NA		Petiole length [mm]
Am1	Rosa Am	48.79	6.82	24	0.73	1.67e-02	*	Petiole length [mm]
Am2	Rosa Am	50.08	7.62	24	0.75	3.25e-02	*	Petiole length [mm]
Am3	Rosa Am	44.96	4.51	24	0.68	2.19e-03	**	Petiole length [mm]
Am4	Rosa Am	34.33	8.76	24	0.52	4.07e-07	***	Petiole length [mm]
Am5	Rosa Am	43.29	6.08	24	0.65	4.55e-04	***	Petiole length [mm]
Am6	Rosa Am	44.88	7.15	24	0.68	1.23e-03	**	Petiole length [mm]
Ds	S. tuberosum Ds	95.03	12.62	30	1	NA		Petiole length [mm]
Ds_noRi	S. tuberosum Ds	91.6	10.48	30	0.96	9.01e-01		Petiole length [mm]
Ds1	S. tuberosum Ds	71.4	15.73	30	0.75	2.93e-02	*	Petiole length [mm]
Ds2	S. tuberosum Ds	92.7	12.48	30	0.98	9.72e-01		Petiole length [mm]
Ds3	S. tuberosum Ds	97.2	12.09	30	1.02	9.65e-01		Petiole length [mm]
Ds4	S. tuberosum Ds	75.9	9.29	30	0.8	4.95e-02	*	Petiole length [mm]
ND	Rosa ND	64.33	10.95	24	1	NA		Petiole length [mm]
ND1	Rosa ND	32.12	4.04	24	0.5	5.43e-05	***	Petiole length [mm]
ND2	Rosa ND	37.96	4.44	24	0.59	4.56e-04	***	Petiole length [mm]
Am	Rosa Am	58.12	4.39	24	1	NA		Leaflet length [mm]
Am1	Rosa Am	33.62	5.75	24	0.58	2.06e-06	***	Leaflet length [mm]
Am2	Rosa Am	39.46	7.47	24	0.68	1.18e-04	***	Leaflet length [mm]
Am3	Rosa Am	33.21	4.93	24	0.57	1.96e-06	***	Leaflet length [mm]
Am4	Rosa Am	30.92	4.6	24	0.53	2.73e-07	***	Leaflet length [mm]
Am5	Rosa Am	30.92	5.63	24	0.53	2.32e-07	***	Leaflet length [mm]
Am6	Rosa Am	32.67	6.04	24	0.56	8.63e-07	***	Leaflet length [mm]
Ds	S. tuberosum Ds	63.83	8.99	30	1	NA		Leaflet length [mm]
Ds_noRi	S. tuberosum Ds	60.97	8.44	30	0.96	8.26e-01		Leaflet length [mm]
Ds1	S. tuberosum Ds	54.33	8.34	30	0.85	1.71e-01		Leaflet length [mm]
Ds2	S. tuberosum Ds	61.47	5.02	30	0.96	8.03e-01		Leaflet length [mm]
Ds3	S. tuberosum Ds	66.73	8.57	30	1.05	8.35e-01		Leaflet length [mm]
Ds4	S. tuberosum Ds	62.13	7.99	30	0.97	9.54e-01		Leaflet length [mm]
ND	Rosa ND	37.12	5.52	24	1	NA		Leaflet length [mm]
ND1	Rosa ND	23.92	3.46	24	0.64	1.56e-03	**	Leaflet length [mm]
ND2	Rosa ND	24.29	7.09	24	0.65	1.76e-03	**	Leaflet length [mm]
Am	Rosa Am	40.17	4.18	24	1	NA		Leaflet width [mm]
Am1	Rosa Am	25.62	3.84	24	0.64	6.63e-05	***	Leaflet width [mm]
Am2	Rosa Am	28.71	4.97	24	0.71	1.27e-03	**	Leaflet width [mm]
Am3	Rosa Am	25.42	4.07	24	0.63	4.69e-05	***	Leaflet width [mm]
Am4	Rosa Am	22.58	3.43	24	0.56	1.90e-06	***	Leaflet width [mm]
Am5	Rosa Am	23.5	4.17	24	0.59	4.46e-06	***	Leaflet width [mm]
Am6	Rosa Am	24.46	3.92	24	0.61	1.49e-05	***	Leaflet width [mm]
Ds	S. tuberosum Ds	49.03	6.92	30	1	NA		Leaflet width [mm]
Ds_noRi	S. tuberosum Ds	47	5.85	30	0.96	7.49e-01		Leaflet width [mm]
Ds1	S. tuberosum Ds	38.4	6.66	30	0.78	3.65e-03	**	Leaflet width [mm]
Ds2	S. tuberosum Ds	41.07	5.6	30	0.84	2.13e-02	*	Leaflet width [mm]
Ds3	S. tuberosum Ds	47.53	6.84	30	0.97	8.90e-01		Leaflet width [mm]
Ds4	S. tuberosum Ds	43.4	9.23	30	0.89	1.42e-01		Leaflet width [mm]
ND	Rosa ND	28.38	4.18	24	1	NA		Leaflet width [mm]
ND1	Rosa ND	19.21	3.65	24	0.68	1.16e-03	**	Leaflet width [mm]
ND2	Rosa ND	19	4.44	24	0.67	8.20e-04	***	Leaflet width [mm]
Am	Rosa Am	6.14	5.01	7	1	NA		In vitro root number
Am1	Rosa Am	4.38	2.39	8	0.71	6.43e-01		In vitro root number
Am2	Rosa Am	8.29	3.35	7	1.35	6.45e-01		In vitro root number
Am3	Rosa Am	5.83	3.76	6	0.95	9.98e-01		In vitro root number
Am4	Rosa Am	13.78	3.42	9	2.24	1.12e-03	**	In vitro root number
Am5	Rosa Am	12.83	2.14	6	2.09	8.71e-03	**	In vitro root number
Am6	Rosa Am	10.25	2.25	8	1.67	1.23e-01		In vitro root number
Ds	S. tuberosum Ds	4.83	0.98	6	1	NA		In vitro root number
Ds_noRi	S. tuberosum Ds	5	1.1	6	1.03	9.98e-01		In vitro root number
Ds1	S. tuberosum Ds	9.33	2.88	6	1.93	4.01e-03	**	In vitro root number
Ds2	S. tuberosum Ds	8.83	2.99	6	1.83	1.13e-02	*	In vitro root number
Ds3	S. tuberosum Ds	9.33	3.01	6	1.93	4.01e-03	**	In vitro root number
Ds4	S. tuberosum Ds	9.67	3.33	6	2	1.95e-03	**	In vitro root number
ND	Rosa ND	4.43	1.62	7	1	NA		In vitro root number
ND1	Rosa ND	9.12	2.85	8	2.06	2.16e-03	**	In vitro root number
ND2	Rosa ND	10.38	4.14	8	2.34	1.79e-04	***	In vitro root number
Am	Rosa Am	16.97	3.53	7	1	NA		In vitro root length [mm]
Am1	Rosa Am	54.56	22.49	8	3.21	7.73e-07	***	In vitro root length [mm]
Am2	Rosa Am	40.4	15.71	7	2.38	2.27e-04	***	In vitro root length [mm]
Am3	Rosa Am	32.55	9.59	6	1.92	3.29e-03	**	In vitro root length [mm]
Am4	Rosa Am	26.8	7.44	9	1.58	3.68e-02	*	In vitro root length [mm]
Am5	Rosa Am	37.4	4.13	6	2.2	1.10e-04	***	In vitro root length [mm]
Am6	Rosa Am	41.02	2.71	8	2.42	2.66e-05	***	In vitro root length [mm]
Ds	S. tuberosum Ds	86.25	9.03	6	1	NA		In vitro root length [mm]
Ds_noRi	S. tuberosum Ds	49.72	12.96	6	0.58	1.54e-02	*	In vitro root length [mm]
Ds1	S. tuberosum Ds	92.41	27.17	6	1.07	9.97e-01		In vitro root length [mm]
Ds2	S. tuberosum Ds	101.44	45.92	6	1.18	9.26e-01		In vitro root length [mm]
Ds3	S. tuberosum Ds	115.07	22.61	6	1.33	3.37e-01		In vitro root length [mm]
Ds4	S. tuberosum Ds	83.93	13.29	6	0.97	9.95e-01		In vitro root length [mm]
ND	Rosa ND	23.96	9.31	7	1	NA		In vitro root length [mm]
ND1	Rosa ND	30.01	9.9	8	1.25	3.69e-01		In vitro root length [mm]
ND2	Rosa ND	34.22	8.03	8	1.43	9.73e-02		In vitro root length [mm]
Am	Rosa Am	0.23	0.04	12	1	NA		Drymass root [g]
Am4	Rosa Am	0.21	0.1	12	0.9	5.54e-01		Drymass root [g]
ND	Rosa ND	0.64	0.09	12	1	NA		Drymass root [g]
ND1	Rosa ND	0.4	0.11	12	0.62	4.67e-05	***	Drymass root [g]
ND2	Rosa ND	0.43	0.14	12	0.68	3.78e-04	***	Drymass root [g]
Am	Rosa Am	3	0.42	12	1	NA		Drymass shoot [g]
Am4	Rosa Am	1.52	0.4	12	0.51	1.16e-08	***	Drymass shoot [g]
ND	Rosa ND	3.7	0.4	12	1	NA		Drymass shoot [g]
ND1	Rosa ND	2.22	0.45	12	0.6	3.55e-09	***	Drymass shoot [g]
ND2	Rosa ND	3	0.47	12	0.81	9.32e-04	***	Drymass shoot [g]
Ds	S. tuberosum Ds	11.01	8.82	20	1	NA		Tuber mass [g]
Ds_noRi	S. tuberosum Ds	6.22	8.14	30	0.57	1.66e-01		Tuber mass [g]
Ds1	S. tuberosum Ds	2.1	2.47	14	0.19	3.10e-05	***	Tuber mass [g]
Ds2	S. tuberosum Ds	2.89	2.18	33	0.26	4.61e-04	***	Tuber mass [g]
Ds3	S. tuberosum Ds	8.31	8.17	20	0.76	3.29e-01		Tuber mass [g]
Ds4	S. tuberosum Ds	4.52	5.56	21	0.41	3.90e-03	**	Tuber mass [g]
Ds	S. tuberosum Ds	6.67	0.58	3	1	NA		Tuber number
Ds_noRi	S. tuberosum Ds	10	5	3	1.5	3.97e-01		Tuber number
Ds1	S. tuberosum Ds	4.67	0.58	3	0.7	6.62e-01		Tuber number
Ds2	S. tuberosum Ds	11	1.73	3	1.65	1.99e-01		Tuber number
Ds3	S. tuberosum Ds	6.67	3.21	3	1	1.00e+00		Tuber number
Ds4	S. tuberosum Ds	7	2	3	1.05	9.97e-01		Tuber number
Am	Rosa Am	1.58	0.24	50	1	NA		Root body area [mm²]
Am4	Rosa Am	1.94	0.32	48	1.23	1.05e-04	***	Root body area [mm²]
ND	Rosa ND	1.57	0.73	46	1	NA		Root body area [mm²]
ND1	Rosa ND	1.73	0.26	50	1.11	1.37e-02	*	Root body area [mm²]
ND2	Rosa ND	1.67	0.38	43	1.06	1.17e-01		Root body area [mm²]
Am	Rosa Am	0.2	0.15	50	1	NA		Root hair area [mm²]
Am4	Rosa Am	0.22	0.14	48	1.11	3.66e-01		Root hair area [mm²]
ND	Rosa ND	0.56	0.25	46	1	NA		Root hair area [mm²]
ND1	Rosa ND	0.26	0.15	50	0.47	3.51e-03	**	Root hair area [mm²]
ND2	Rosa ND	0.47	0.23	43	0.84	4.79e-01		Root hair area [mm²]
Am	Rosa Am	1.77	0.68	50	1	NA		Root hair length [µm]
Am4	Rosa Am	2.2	0.85	48	1.24	2.40e-02	*	Root hair length [µm]
ND	Rosa ND	3.72	1.32	46	1	NA		Root hair length [µm]
ND1	Rosa ND	2.45	0.73	50	0.66	2.65e-03	**	Root hair length [µm]
ND2	Rosa ND	3.4	1.13	43	0.91	6.20e-01		Root hair length [µm]
Am	Rosa Am	99.64	46.03	50	1	NA		Root hair number
Am4	Rosa Am	92.1	35.68	48	0.92	3.65e-01		Root hair number
ND	Rosa ND	145.89	36.41	46	1	NA		Root hair number
ND1	Rosa ND	98.9	38.4	50	0.68	1.80e-09	***	Root hair number
ND2	Rosa ND	131.16	36.21	43	0.9	1.49e-01		Root hair number

## Sheet: Expression data
Cultivar	Genotype	Organ	Gene	Mean RQ	SD RQ	SE RQ	n	CLD		RQ: Relative quantity compared to reference genes
Am	Am4	leaf	aux2	6.468	0.964	0.557	3	b		SD: Standard deviation
Am	Am5	leaf	aux2	2.517	1.11	0.641	3	a		SE: Standard error
Am	Am6	leaf	aux2	3.2	0.283	0.164	3	ab		n: Number of biological replicates (plants)
Am	Am1	leaf	rolA	12.444	1.452	0.838	3	a		CLD: Compact letter display. Comparisons were calculated between genotypes, separatly for each cultivar, organ and gene
Am	Am2	leaf	rolA	15.351	4.779	2.759	3	a
Am	Am3	leaf	rolA	12.042	0.533	0.308	3	a
Am	Am4	leaf	rolA	19.23	0.541	0.312	3	a
Am	Am5	leaf	rolA	15.713	7.279	4.202	3	a
Am	Am6	leaf	rolA	16.561	2.65	1.53	3	a
Am	Am1	leaf	rolB	1.123	0.084	0.049	3	a
Am	Am2	leaf	rolB	1.706	0.175	0.101	3	ab
Am	Am3	leaf	rolB	1.392	0.173	0.1	3	ab
Am	Am4	leaf	rolB	2.643	0.066	0.038	3	c
Am	Am5	leaf	rolB	1.97	0.768	0.443	3	abc
Am	Am6	leaf	rolB	2.259	0.22	0.127	3	bc
Am	Am1	leaf	rolC	8.135	1.739	1.004	3	a
Am	Am2	leaf	rolC	16.618	9.528	5.501	3	a
Am	Am3	leaf	rolC	11.866	7.139	4.122	3	a
Am	Am4	leaf	rolC	15.212	2.194	1.267	3	a
Am	Am5	leaf	rolC	15.659	11.354	6.555	3	a
Am	Am6	leaf	rolC	10.067	4.49	2.592	3	a
Am	Am4	stem	aux2	0.298	0.116	0.067	3	a
Am	Am5	stem	aux2	0.248	0.024	0.014	3	a
Am	Am6	stem	aux2	0.23	0.067	0.039	3	a
Am	Am1	stem	rolA	34.303	9.856	6.969	2	ab
Am	Am2	stem	rolA	48.182	10.166	5.869	3	b
Am	Am3	stem	rolA	21.827	3.676	2.122	3	a
Am	Am4	stem	rolA	47.813	9.1	5.254	3	b
Am	Am5	stem	rolA	36.996	0.899	0.519	3	b
Am	Am6	stem	rolA	27.856	5.856	3.381	3	ab
Am	Am1	stem	rolB	3.817	1.058	0.748	2	a
Am	Am2	stem	rolB	6.512	1.593	0.92	3	a
Am	Am3	stem	rolB	3.705	0.866	0.5	3	a
Am	Am4	stem	rolB	5.955	1.432	0.827	3	a
Am	Am5	stem	rolB	5.545	1.221	0.705	3	a
Am	Am6	stem	rolB	4.638	1.228	0.709	3	a
Am	Am1	stem	rolC	74.54	17.63	12.466	2	a
Am	Am2	stem	rolC	60.953	6.562	3.789	3	a
Am	Am3	stem	rolC	79.569	33.508	19.346	3	a
Am	Am4	stem	rolC	113.841	33.856	19.547	3	a
Am	Am5	stem	rolC	68.356	23.46	13.545	3	a
Am	Am6	stem	rolC	77.822	23.904	13.801	3	a
Am	Am1	root	rolA	14.363	1.794	1.036	3	a
Am	Am2	root	rolA	17.76	2.751	1.588	3	abc
Am	Am3	root	rolA	17.314	1.474	0.851	3	ab
Am	Am4	root	rolA	25.007	3.638	2.1	3	c
Am	Am5	root	rolA	17.082	1.109	0.64	3	ab
Am	Am6	root	rolA	23.597	3.945	2.278	3	bc
Am	Am1	root	rolB	2.261	0.15	0.086	3	a
Am	Am2	root	rolB	2.671	0.746	0.431	3	ab
Am	Am3	root	rolB	2.788	0.376	0.217	3	ab
Am	Am4	root	rolB	4.302	0.683	0.394	3	c
Am	Am5	root	rolB	2.843	0.038	0.022	3	abc
Am	Am6	root	rolB	3.845	0.665	0.384	3	bc
Am	Am1	root	rolC	78.691	2.563	1.48	3	a
Am	Am2	root	rolC	104.457	23.104	13.339	3	a
Am	Am3	root	rolC	78.602	11.705	6.758	3	a
Am	Am4	root	rolC	159.678	58.599	33.832	3	a
Am	Am5	root	rolC	93.171	24.543	14.17	3	a
Am	Am6	root	rolC	171.011	97.041	56.026	3	a
Ds	Ds1	leaf	rolA	18.286	6.379	3.683	3	a
Ds	Ds2	leaf	rolA	27.784	4.142	2.391	3	a
Ds	Ds3	leaf	rolA	17.201	3.814	2.202	3	a
Ds	Ds4	leaf	rolA	18.449	2.201	1.271	3	a
Ds	Ds1	leaf	rolB	7.986	5.124	2.959	3	a
Ds	Ds2	leaf	rolB	7.75	2.613	1.509	3	a
Ds	Ds3	leaf	rolB	4.843	2.02	1.166	3	a
Ds	Ds4	leaf	rolB	9.041	2.746	1.586	3	a
Ds	Ds1	leaf	rolC	14.268	1.887	1.09	3	ab
Ds	Ds2	leaf	rolC	18.335	4.245	2.451	3	b
Ds	Ds3	leaf	rolC	8.09	2.133	1.231	3	a
Ds	Ds4	leaf	rolC	11.893	1.982	1.144	3	ab
Ds	Ds1	stem	rolA	22.738	0.917	0.53	3	b
Ds	Ds2	stem	rolA	27.46	6.34	3.66	3	b
Ds	Ds3	stem	rolA	13.84	0.942	0.544	3	a
Ds	Ds4	stem	rolA	16.807	1.185	0.684	3	a
Ds	Ds1	stem	rolB	4.886	0.251	0.145	3	b
Ds	Ds2	stem	rolB	4.431	1.49	0.86	3	b
Ds	Ds3	stem	rolB	2.326	0.312	0.18	3	a
Ds	Ds4	stem	rolB	4.282	0.492	0.284	3	b
Ds	Ds1	stem	rolC	41.764	2.722	1.571	3	b
Ds	Ds2	stem	rolC	33.055	22.682	13.096	3	b
Ds	Ds3	stem	rolC	12.432	3.529	2.037	3	a
Ds	Ds4	stem	rolC	18.078	3.428	1.979	3	ab
Ds	Ds1	root	rolA	21.631	2.755	1.591	3	a
Ds	Ds2	root	rolA	12.885	1.078	0.622	3	a
Ds	Ds3	root	rolA	13.577	3.565	2.058	3	a
Ds	Ds4	root	rolA	21.36	10.558	6.096	3	a
Ds	Ds1	root	rolB	6.317	1.086	0.627	3	a
Ds	Ds2	root	rolB	3.47	0.527	0.304	3	a
Ds	Ds3	root	rolB	3.224	0.896	0.517	3	a
Ds	Ds4	root	rolB	5.975	2.671	1.542	3	a
Ds	Ds1	root	rolC	101.504	24.412	14.094	3	a
Ds	Ds2	root	rolC	60.138	8.295	4.789	3	a
Ds	Ds3	root	rolC	60.335	15.191	8.77	3	a
Ds	Ds4	root	rolC	85.987	27.391	15.814	3	a
ND	ND1	leaf	aux2	0.089	0.063	0.036	3	a
ND	ND2	leaf	aux2	1.477	0.771	0.445	3	b
ND	ND1	leaf	rolA	43.86	22.173	12.801	3	a
ND	ND2	leaf	rolA	49.624	18.719	10.807	3	a
ND	ND1	leaf	rolB	7.917	3.374	1.948	3	a
ND	ND2	leaf	rolB	6.12	1.741	1.005	3	a
ND	ND1	leaf	rolC	26.354	28.344	16.365	3	a
ND	ND2	leaf	rolC	76.507	45.508	26.274	3	a
ND	ND1	stem	aux2	0.047	0.034	0.02	3	a
ND	ND2	stem	aux2	0.045	0.027	0.016	3	a
ND	ND1	stem	rolA	57.031	12.693	7.329	3	a
ND	ND2	stem	rolA	45.418	2.411	1.392	3	a
ND	ND1	stem	rolB	11.189	8.021	4.631	3	a
ND	ND2	stem	rolB	4.922	0.391	0.226	3	a
ND	ND1	stem	rolC	375.743	224.619	129.684	3	a
ND	ND2	stem	rolC	323.38	38.643	22.311	3	a
ND	ND1	root	rolA	28.164	5.332	3.078	3	a
ND	ND2	root	rolA	52.867	24.142	13.938	3	a
ND	ND1	root	rolB	3.503	0.583	0.336	3	a
ND	ND2	root	rolB	6.064	2.031	1.173	3	a
ND	ND1	root	rolC	139.325	27.101	15.647	3	a
ND	ND2	root	rolC	216.158	70.682	40.808	3	a

## Sheet: Hormone data
Cultivar	Organ	Hormone	Genotype	Mean (ng / g dry mass)	SD	n (1 sample per plant)	log2_fold_change	p value	Asterisks
Am	leaf	IAA	Am	95.61	19.71	5	0
Am	leaf	IAA	Am1	72.19	34.46	5	-0.4	0.768
Am	leaf	IAA	Am2	27.24	15.81	5	-1.77	0.002	**
Am	leaf	IAA	Am3	38.42	14.91	5	-1.29	0.047	*
Am	leaf	IAA	Am4	34.65	13.81	5	-1.44	0.024	*
Am	leaf	IAA	Am5	86.14	77.07	5	-0.15	0.587
Am	leaf	IAA	Am6	57.12	22.22	5	-0.73	0.408
Am	root	IAA	Am	30.88	7.57	6	0
Am	root	IAA	Am1	25.31	14.2	6	-0.28	0.974
Am	root	IAA	Am2	52.88	17.36	7	0.76	0.852
Am	root	IAA	Am3	584.45	842.4	7	4.2	0.01	*
Am	root	IAA	Am4	32.69	17.75	7	0.08	0.955
Am	root	IAA	Am5	78.36	50.36	7	1.32	0.941
Am	root	IAA	Am6	68.58	35.23	7	1.13	0.684
Am	stem	IAA	Am	196.28	98.48	5	0
Am	stem	IAA	Am1	248.89	190.83	5	0.34	0.996
Am	stem	IAA	Am2	102.11	67.24	5	-0.94	0.605
Am	stem	IAA	Am3	188.05	60.65	5	-0.06	0.991
Am	stem	IAA	Am4	24.86	16.63	5	-2.93	8.65e-04	***
Am	stem	IAA	Am5	162.08	57.94	4	-0.27	1
Am	stem	IAA	Am6	235.19	104.99	4	0.26	0.917
Ds	leaf	IAA	Ds	97.16	34.25	5	0
Ds	leaf	IAA	Ds_noRi	112.69	27.51	5	0.21	0.82
Ds	leaf	IAA	Ds1	129.48	33.69	5	0.41	0.443
Ds	leaf	IAA	Ds2	112.47	32.44	5	0.21	0.855
Ds	leaf	IAA	Ds3	117.16	26.32	5	0.27	0.702
Ds	leaf	IAA	Ds4	113.78	48.57	4	0.23	0.927
Ds	root	IAA	Ds	20.17	32.07	4	0
Ds	root	IAA	Ds_noRi	23.67	20.57	6	0.22	0.86
Ds	root	IAA	Ds1	215.06	171.12	7	3.35	0.001	**
Ds	root	IAA	Ds2	66.17	51.92	6	1.67	0.156
Ds	root	IAA	Ds3	277.45	97.58	7	3.72	2.78e-04	***
Ds	root	IAA	Ds4	138.01	51.99	6	2.72	0.004	**
Ds	stem	IAA	Ds	259.05	103.08	4	0
Ds	stem	IAA	Ds_noRi	180.28	86.13	5	-0.52	0.777
Ds	stem	IAA	Ds1	348.37	200.66	5	0.43	0.94
Ds	stem	IAA	Ds2	295.18	118.88	5	0.19	0.995
Ds	stem	IAA	Ds3	313.28	258.15	5	0.27	0.988
Ds	stem	IAA	Ds4	307.81	144.29	5	0.25	0.983
ND	leaf	IAA	ND	43.61	20.36	5	0
ND	leaf	IAA	ND1	39.58	8.46	5	-0.14	0.969
ND	leaf	IAA	ND2	39.45	16.92	5	-0.14	0.845
ND	stem	IAA	ND	235.24	74.36	5	0
ND	stem	IAA	ND1	148.37	22.39	5	-0.66	0.016	*
ND	stem	IAA	ND2	217.04	20.9	4	-0.12	0.917
Am	leaf	ABA	Am	2598.75	1026.92	5	0
Am	leaf	ABA	Am1	813.99	562.22	5	-1.67	0.015	*
Am	leaf	ABA	Am2	3215.22	2174.82	5	0.31	0.996
Am	leaf	ABA	Am3	611.35	307.01	5	-2.09	0.005	**
Am	leaf	ABA	Am4	6539.31	4982.55	5	1.33	0.51
Am	leaf	ABA	Am5	1190.28	410.49	5	-1.13	0.26
Am	leaf	ABA	Am6	1519.63	475.09	5	-0.77	0.608
Am	root	ABA	Am	227.31	194.99	7	0
Am	root	ABA	Am1	404.71	261.25	7	0.83	0.374
Am	root	ABA	Am2	193.04	149.17	7	-0.23	1
Am	root	ABA	Am3	242.89	159.51	7	0.1	0.934
Am	root	ABA	Am4	440.14	199.5	7	0.95	0.225
Am	root	ABA	Am5	100.74	59.87	7	-1.17	0.25
Am	root	ABA	Am6	58.46	18.37	6	-1.94	0.298
Am	stem	ABA	Am	3158.35	1516.71	5	0
Am	stem	ABA	Am1	4169.95	2448.34	5	0.4	0.964
Am	stem	ABA	Am2	9509	7717.36	5	1.59	0.233
Am	stem	ABA	Am3	5356.84	1687.46	5	0.76	0.605
Am	stem	ABA	Am4	7860.89	5208.95	5	1.32	0.629
Am	stem	ABA	Am5	4034.27	628.94	4	0.35	0.903
Am	stem	ABA	Am6	6313.4	2849.08	4	1	0.503
Ds	leaf	ABA	Ds	604.62	140.73	5	0
Ds	leaf	ABA	Ds_noRi	612.84	286.46	5	0.02	0.986
Ds	leaf	ABA	Ds1	585.76	127.24	5	-0.05	0.998
Ds	leaf	ABA	Ds2	536	109.78	5	-0.17	0.939
Ds	leaf	ABA	Ds3	525.91	149.88	5	-0.2	0.871
Ds	leaf	ABA	Ds4	365.52	151.89	4	-0.72	0.086
Ds	root	ABA	Ds	35.54	20.53	4	0
Ds	root	ABA	Ds_noRi	14.41	7.47	6	-1.25	0.05	*
Ds	root	ABA	Ds1	30.85	19.09	7	-0.2	0.943
Ds	root	ABA	Ds2	15.16	2.01	5	-1.18	0.159
Ds	root	ABA	Ds3	5.61	1.74	7	-2.47	5.55e-05	***
Ds	root	ABA	Ds4	7.9	4.27	6	-2.04	5.28e-04	***
Ds	stem	ABA	Ds	149.29	28.24	4	0
Ds	stem	ABA	Ds_noRi	87.43	40.78	5	-0.77	0.727
Ds	stem	ABA	Ds1	243.36	152.8	5	0.7	0.958
Ds	stem	ABA	Ds2	196.7	123.29	5	0.4	0.997
Ds	stem	ABA	Ds3	283.88	176.13	5	0.92	0.904
Ds	stem	ABA	Ds4	140.75	82.94	5	-0.08	0.83
ND	leaf	ABA	ND	1352.43	967.9	5	0
ND	leaf	ABA	ND1	1644.7	367.44	5	0.28	0.328
ND	leaf	ABA	ND2	1563.9	332.33	5	0.21	0.433
ND	stem	ABA	ND	4732.93	1405.49	5	0
ND	stem	ABA	ND1	5158.24	1328.63	5	0.12	0.873
ND	stem	ABA	ND2	8525.2	3835.13	4	0.85	0.071
Am	leaf	SA	Am	2129.72	772.35	4	0
Am	leaf	SA	Am1	6681.5	3713.17	5	1.65	0.276
Am	leaf	SA	Am2	9311.74	7711.71	5	2.13	0.083
Am	leaf	SA	Am3	2065	1117.98	5	-0.04	0.999
Am	leaf	SA	Am4	8156.57	8395.11	5	1.94	0.326
Am	leaf	SA	Am5	3864.17	3045.24	5	0.86	0.874
Am	leaf	SA	Am6	3788.31	1787.05	5	0.83	0.767
Am	root	SA	Am	3070.54	2673.81	7	0
Am	root	SA	Am1	1761.75	482.81	6	-0.8	0.986
Am	root	SA	Am2	2116.01	717.9	6	-0.54	0.999
Am	root	SA	Am3	5266.99	3771.21	7	0.78	0.842
Am	root	SA	Am4	4721.86	1096.58	7	0.62	0.765
Am	root	SA	Am5	3634.5	4090.11	7	0.24	0.62
Am	root	SA	Am6	2730.9	1958.61	7	-0.17	1
Am	stem	SA	Am	17761.29	11428.53	5	0
Am	stem	SA	Am1	20707.45	7378.26	4	0.22	0.861
Am	stem	SA	Am2	66811.79	46106.96	5	1.91	0.03	*
Am	stem	SA	Am3	106115.34	59716.47	5	2.58	0.001	**
Am	stem	SA	Am4	9300.78	7012.16	5	-0.93	0.584
Am	stem	SA	Am5	22877.32	17776.25	4	0.37	0.915
Am	stem	SA	Am6	22851.74	8015.64	4	0.36	0.768
Ds	leaf	SA	Ds	5592.71	951.8	4	0
Ds	leaf	SA	Ds_noRi	10696.5	7648.92	5	0.94	0.734
Ds	leaf	SA	Ds1	4260.34	2931.26	5	-0.39	0.777
Ds	leaf	SA	Ds2	4310.87	2326.7	5	-0.38	0.769
Ds	leaf	SA	Ds3	6787.62	4761.26	5	0.28	1
Ds	leaf	SA	Ds4	5576.16	3368.62	4	0	0.954
Ds	root	SA	Ds	107.59	11.92	4	0
Ds	root	SA	Ds_noRi	87.95	18.84	6	-0.29	0.791
Ds	root	SA	Ds1	659.29	148.76	7	2.6	6.18e-08	***
Ds	root	SA	Ds2	198.21	79.54	6	0.88	0.104
Ds	root	SA	Ds3	386.19	238.86	7	1.83	1.39e-04	***
Ds	root	SA	Ds4	314.43	158.94	6	1.54	0.001	**
Ds	stem	SA	Ds	89098.3	105933.57	4	0
Ds	stem	SA	Ds_noRi	152586.09	152985.83	5	0.78	0.782
Ds	stem	SA	Ds1	43753.16	28856.37	5	-1.03	0.884
Ds	stem	SA	Ds2	33805.4	20823.51	5	-1.4	0.614
Ds	stem	SA	Ds3	37993.92	20140.32	5	-1.23	0.765
Ds	stem	SA	Ds4	34220.21	18171.35	4	-1.38	0.738
ND	leaf	SA	ND	3875.2	2450.86	5	0
ND	leaf	SA	ND1	1606.61	891.74	5	-1.27	0.015	*
ND	leaf	SA	ND2	1512.92	231.44	5	-1.36	0.02	*
ND	stem	SA	ND	12843.02	3890.35	5	0
ND	stem	SA	ND1	13001.69	6698.54	5	0.02	0.912
ND	stem	SA	ND2	7898.23	4134.41	4	-0.7	0.281
Am	leaf	JA	Am	219.86	33.66	5	0
Am	leaf	JA	Am1	107.08	56.52	5	-1.03	0.012	*
Am	leaf	JA	Am2	104.55	29.26	5	-1.07	0.016	*
Am	leaf	JA	Am3	157.59	118.12	5	-0.48	0.185
Am	leaf	JA	Am4	25.83	8.63	4	-3.04	2.05e-08	***
Am	leaf	JA	Am5	155.79	46.77	5	-0.49	0.43
Am	leaf	JA	Am6	164.16	48.98	5	-0.42	0.57
Am	root	JA	Am	1550.26	433.97	7	0
Am	root	JA	Am1	4993.67	1965.19	7	1.69	0.43
Am	root	JA	Am2	5079.43	2251.68	7	1.71	0.466
Am	root	JA	Am3	4013.76	2019.47	7	1.37	0.639
Am	root	JA	Am4	1548.4	483.35	7	0	1
Am	root	JA	Am5	5054.6	3978.87	7	1.7	0.998
Am	root	JA	Am6	9621.63	4996.91	7	2.63	0.099
Am	stem	JA	Am	309.17	143.19	5	0
Am	stem	JA	Am1	819.98	742.24	5	1.4	0.618
Am	stem	JA	Am2	818.52	567.03	5	1.4	0.413
Am	stem	JA	Am3	590.13	598.57	5	0.93	1
Am	stem	JA	Am4	221.89	221.91	5	-0.48	0.589
Am	stem	JA	Am5	674.13	87.12	4	1.12	0.517
Am	stem	JA	Am6	1216.34	585.77	4	1.97	0.141
Ds	leaf	JA	Ds	16.34	12.29	5	0
Ds	leaf	JA	Ds_noRi	40.42	16.65	5	1.26	0.071
Ds	leaf	JA	Ds1	35.05	18.4	4	1.06	0.248
Ds	leaf	JA	Ds2	19.82	4.43	5	0.26	0.767
Ds	leaf	JA	Ds3	21.67	19.5	5	0.39	0.973
Ds	leaf	JA	Ds4	14.95	7.66	4	-0.12	1
Ds	root	JA	Ds	8.52	7.99	4	0
Ds	root	JA	Ds_noRi	4.73	2.25	6	-0.73	0.997
Ds	root	JA	Ds1	44.01	37.06	7	2.24	0.199
Ds	root	JA	Ds2	112.89	126.85	6	3.58	0.03	*
Ds	root	JA	Ds3	166.01	150.19	7	4.13	0.004	**
Ds	root	JA	Ds4	76.88	71.85	6	3.03	0.048	*
Ds	stem	JA	Ds	265.95	193.67	4	0
Ds	stem	JA	Ds_noRi	39.18	22.16	5	-2.73	0.042	*
Ds	stem	JA	Ds1	63.7	41.06	5	-2.04	0.141
Ds	stem	JA	Ds2	26.36	17.8	5	-3.29	0.008	**
Ds	stem	JA	Ds3	79.45	76.97	5	-1.73	0.07
Ds	stem	JA	Ds4	60.82	37.47	5	-2.11	0.142
ND	leaf	JA	ND	17.93	6.59	4	0
ND	leaf	JA	ND1	41.06	9.46	4	1.15	0.005	**
ND	leaf	JA	ND2	46.8	10.75	4	1.34	0.002	**
ND	stem	JA	ND	555.25	255.88	5	0
ND	stem	JA	ND1	464.05	203.93	5	-0.26	0.816
ND	stem	JA	ND2	162.69	66.07	4	-1.76	0.008	**
Am	leaf	tZR	Am	11.76	1.74	5	0
Am	leaf	tZR	Am1	31.05	22.46	5	1.33	0.01	*
Am	leaf	tZR	Am2	2.92	1.04	5	-1.7	4.81e-05	***
Am	leaf	tZR	Am3	6.53	1.02	5	-0.76	0.104
Am	leaf	tZR	Am4	13.78	6.32	4	0.21	0.994
Am	leaf	tZR	Am5	7.49	0.99	5	-0.59	0.29
Am	leaf	tZR	Am6	8.09	1.56	5	-0.49	0.432
Am	stem	tZR	Am	17.87	13.75	5	0
Am	stem	tZR	Am1	79.02	45.93	5	2.08	0.03	*
Am	stem	tZR	Am2	71.95	33.74	5	1.95	0.023	*
Am	stem	tZR	Am3	68.26	45.9	5	1.88	0.052
Am	stem	tZR	Am4	31.05	14.96	5	0.76	0.582
Am	stem	tZR	Am5	70.63	43.08	4	1.92	0.041	*
Am	stem	tZR	Am6	159.14	199.18	4	3.09	0.004	**
Ds	leaf	tZR	Ds	3.86	1.18	5	0
Ds	leaf	tZR	Ds_noRi	13.1	4.87	5	1.54	0.003	**
Ds	leaf	tZR	Ds1	10.76	2.95	5	1.27	0.013	*
Ds	leaf	tZR	Ds2	6.86	3.81	4	0.69	0.487
Ds	leaf	tZR	Ds3	14.08	9.32	5	1.63	0.005	**
Ds	leaf	tZR	Ds4	7.28	0.81	4	0.77	0.213
Ds	stem	tZR	Ds	24.68	11.97	4	0
Ds	stem	tZR	Ds_noRi	74.71	92.9	5	1.56	0.412
Ds	stem	tZR	Ds1	33.26	2.16	4	0.42	0.809
Ds	stem	tZR	Ds2	66.19	34.08	4	1.39	0.175
Ds	stem	tZR	Ds3	36.58	30.26	5	0.55	0.905
Ds	stem	tZR	Ds4	66.69	9	5	1.4	0.088
ND	leaf	tZR	ND	15.34	2.4	5	0
ND	leaf	tZR	ND1	49.05	0.55	4	1.62	1.41e-06	***
ND	leaf	tZR	ND2	34.88	7.93	5	1.13	2.99e-05	***
ND	stem	tZR	ND	52.23	17.01	5	0
ND	stem	tZR	ND1	354.17	161.22	5	2.74	5.17e-05	***
ND	stem	tZR	ND2	343.31	119.08	4	2.69	8.08e-05	***
Am	leaf	DHZR	Am	7.03	1.31	5	0
Am	leaf	DHZR	Am1	17.46	3.6	4	1.2	2.58e-04	***
Am	leaf	DHZR	Am2	14.9	2.07	5	0.98	0.001	**
Am	leaf	DHZR	Am3	11.39	4.54	5	0.63	0.093
Am	leaf	DHZR	Am4	10.92	1.02	4	0.57	0.113
Am	leaf	DHZR	Am5	15.78	8.27	5	1.06	0.002	**
Am	leaf	DHZR	Am6	15.09	2.61	5	1	0.001	**
Am	stem	DHZR	Am	6.69	1.64	5	0
Am	stem	DHZR	Am1	57.2	26.02	5	2.92	9.84e-04	***
Am	stem	DHZR	Am2	46.87	27.47	5	2.64	0.004	**
Am	stem	DHZR	Am3	19.93	10.39	5	1.45	0.21
Am	stem	DHZR	Am4	28.28	4.22	5	1.93	0.026	*
Am	stem	DHZR	Am5	31.38	17.63	4	2.07	0.038	*
Am	stem	DHZR	Am6	78.71	125.53	4	3.37	0.028	*
Ds	leaf	DHZR	Ds	6.06	2.23	5	0
Ds	leaf	DHZR	Ds_noRi	5.11	1.55	5	-0.21	0.923
Ds	leaf	DHZR	Ds1	3.98	1.21	5	-0.5	0.418
Ds	leaf	DHZR	Ds2	3.88	1.79	5	-0.53	0.279
Ds	leaf	DHZR	Ds3	7.05	3.4	5	0.19	0.95
Ds	leaf	DHZR	Ds4	4.64	2.28	4	-0.32	0.664
Ds	stem	DHZR	Ds	4.24	0.71	4	0
Ds	stem	DHZR	Ds_noRi	6.78	4.12	5	0.57	0.783
Ds	stem	DHZR	Ds1	4.55	3.93	5	0.08	0.98
Ds	stem	DHZR	Ds2	10.9	9.3	5	1.18	0.26
Ds	stem	DHZR	Ds3	7.33	4.96	5	0.67	0.75
Ds	stem	DHZR	Ds4	9.29	2.05	5	0.97	0.218
ND	leaf	DHZR	ND	21.15	5.3	5	0
ND	leaf	DHZR	ND1	77.96	19.69	5	1.83	1.24e-05	***
ND	leaf	DHZR	ND2	59.68	16.83	5	1.45	1.20e-04	***
ND	stem	DHZR	ND	16.23	4.53	5	0
ND	stem	DHZR	ND1	59.74	27.97	5	1.82	1.75e-04	***
ND	stem	DHZR	ND2	66.2	18.78	4	1.96	1.19e-04	***
Am	leaf	cZR	Am	27.16	7.18	5	0
Am	leaf	cZR	Am1	18.32	4.7	5	-0.54	0.87
Am	leaf	cZR	Am2	19.98	1.33	4	-0.42	0.956
Am	leaf	cZR	Am3	16.31	3.8	5	-0.7	0.763
Am	leaf	cZR	Am4	589.69	784.47	4	4.39	0.004	**
Am	leaf	cZR	Am5	10.44	1.41	4	-1.3	0.329
Am	leaf	cZR	Am6	31.53	13.67	5	0.21	0.998
Am	stem	cZR	Am	103.53	58.3	5	0
Am	stem	cZR	Am1	92.89	46.91	5	-0.15	0.999
Am	stem	cZR	Am2	146.27	53.4	5	0.49	0.375
Am	stem	cZR	Am3	137.67	70.88	5	0.41	0.608
Am	stem	cZR	Am4	80.91	17.47	5	-0.35	0.988
Am	stem	cZR	Am5	56.57	7.19	4	-0.86	0.478
Am	stem	cZR	Am6	85.97	23	4	-0.27	0.999
Ds	leaf	cZR	Ds	49.64	31.01	5	0
Ds	leaf	cZR	Ds_noRi	96.38	17.71	5	0.94	0.028	*
Ds	leaf	cZR	Ds1	36.07	2.22	4	-0.45	0.92
Ds	leaf	cZR	Ds2	122.24	54.77	5	1.28	0.008	**
Ds	leaf	cZR	Ds3	140.3	62.94	5	1.48	0.002	**
Ds	leaf	cZR	Ds4	71.22	24.17	4	0.51	0.372
Ds	stem	cZR	Ds	237.42	28.7	4	0
Ds	stem	cZR	Ds_noRi	214.5	97.52	5	-0.15	0.937
Ds	stem	cZR	Ds1	266.95	112.53	4	0.17	0.996
Ds	stem	cZR	Ds2	543.86	367.04	5	1.19	0.267
Ds	stem	cZR	Ds3	205.5	95.65	5	-0.21	0.891
Ds	stem	cZR	Ds4	160.37	20.33	4	-0.56	0.661
ND	leaf	cZR	ND	22.63	6.49	5	0
ND	leaf	cZR	ND1	17.11	4.67	5	-0.38	0.287
ND	leaf	cZR	ND2	24.34	5.22	5	0.1	0.802
ND	stem	cZR	ND	66.98	11.91	5	0
ND	stem	cZR	ND1	68.95	12.92	5	0.04	0.965
ND	stem	cZR	ND2	80.4	23.97	4	0.26	0.5
Am	leaf	iP	Am	42.31	18.13	5	0
Am	leaf	iP	Am1	7.67	1.91	4	-2.32	0.003	**
Am	leaf	iP	Am2	12.34	10.32	5	-1.7	0.008	**
Am	leaf	iP	Am3	8.92	4.54	5	-2.13	0.002	**
Am	leaf	iP	Am4	65.83	92.26	4	0.63	0.991
Am	leaf	iP	Am5	7.02	2.21	5	-2.43	7.15e-04	***
Am	leaf	iP	Am6	7.27	1.35	5	-2.39	0.001	**
Am	root	iP	Am	9.03	2.57	6	0
Am	root	iP	Am1	5.57	0.82	6	-0.61	0.695
Am	root	iP	Am2	22.03	14.03	7	1.2	0.198
Am	root	iP	Am3	30.16	8.3	7	1.63	0.009	**
Am	root	iP	Am4	31.55	7.35	7	1.7	0.006	**
Am	root	iP	Am5	20.25	13.09	7	1.08	0.653
Am	root	iP	Am6	17.02	10.65	7	0.84	0.498
Am	stem	iP	Am	11.59	1.93	5	0
Am	stem	iP	Am1	4.96	1.63	5	-1.08	6.89e-04	***
Am	stem	iP	Am2	6.58	1.09	5	-0.73	0.032	*
Am	stem	iP	Am3	4.68	1.82	5	-1.15	2.51e-04	***
Am	stem	iP	Am4	6.59	2.34	5	-0.73	0.021	*
Am	stem	iP	Am5	4.47	1.85	4	-1.2	3.06e-04	***
Am	stem	iP	Am6	5.08	0.75	4	-1.05	0.003	**
Ds	leaf	iP	Ds	7.87	1.39	5	0
Ds	leaf	iP	Ds_noRi	9.78	1.18	5	0.28	0.263
Ds	leaf	iP	Ds1	11.4	3.25	5	0.48	0.03	*
Ds	leaf	iP	Ds2	13.1	2.58	5	0.67	0.001	**
Ds	leaf	iP	Ds3	13.33	2.05	4	0.69	0.002	**
Ds	leaf	iP	Ds4	12.27	1.62	4	0.58	0.008	**
Ds	root	iP	Ds	0.31	0.14	4	0
Ds	root	iP	Ds_noRi	0.11	0.03	6	-0.24	0.002	**
Ds	root	iP	Ds1	0.24	0.08	7	-0.08	0.51
Ds	root	iP	Ds2	0.2	0.06	6	-0.12	0.178
Ds	root	iP	Ds3	0.21	0.09	7	-0.11	0.214
Ds	root	iP	Ds4	0.13	0.04	6	-0.21	0.006	**
Ds	stem	iP	Ds	7.41	1.57	4	0
Ds	stem	iP	Ds_noRi	13.08	1.61	4	0.74	0.44
Ds	stem	iP	Ds1	13.98	4.97	5	0.83	0.359
Ds	stem	iP	Ds2	13.02	5.21	5	0.74	0.501
Ds	stem	iP	Ds3	9.94	10.03	5	0.38	0.988
Ds	stem	iP	Ds4	7.77	2.6	5	0.06	1
ND	leaf	iP	ND	8.53	2.87	5	0
ND	leaf	iP	ND1	8.39	0.63	4	-0.02	0.983
ND	leaf	iP	ND2	3.91	0.38	4	-0.96	6.45e-04	***
ND	stem	iP	ND	9.7	1.18	5	0
ND	stem	iP	ND1	3.4	1.56	5	-1.28	7.78e-04	***
ND	stem	iP	ND2	2.88	0.6	4	-1.46	7.62e-04	***
Am	root	JAMe	Am	401.04	213.69	6	0
Am	root	JAMe	Am1	153.21	67.09	6	-1.38	0.996
Am	root	JAMe	Am2	542.83	282.92	7	0.44	0.98
Am	root	JAMe	Am3	852.34	525.11	7	1.09	0.388
Am	root	JAMe	Am4	442.74	112.58	7	0.14	0.761
Am	root	JAMe	Am5	487.52	262.12	7	0.28	0.992
Am	root	JAMe	Am6	524.85	144.64	7	0.39	0.656
Ds	root	JAMe	Ds	151.75	175.27	4	0
Ds	root	JAMe	Ds_noRi	336.88	179.49	6	1.15	0.004	**
Ds	root	JAMe	Ds1	154.58	70.2	7	0.03	0.036	*
Ds	root	JAMe	Ds2	128.66	65	6	-0.24	0.074
Ds	root	JAMe	Ds3	93.92	53.89	6	-0.69	0.204
Ds	root	JAMe	Ds4	154.46	42.77	5	0.03	0.046	*

## Sheet: Correlations
Organ	Cultivar	Parameter_1	Parameter_2	R value	p value	n
leaf	Am	Compound leaf length [mm]	Petiole length [mm]	1	0.000396825396825397	7
leaf	Am	Compound leaf length [mm]	Leaflet length [mm]	0.991031208965115	1.45612529161303e-05	7
leaf	Am	Compound leaf length [mm]	Leaflet width [mm]	1	0.000396825396825397	7
leaf	Am	Compound leaf length [mm]	aux2	-0.5	1	3
leaf	Am	Compound leaf length [mm]	rolA	-0.714285714285714	0.136111111111111	6
leaf	Am	Compound leaf length [mm]	rolB	-0.771428571428571	0.102777777777778	6
leaf	Am	Compound leaf length [mm]	rolC	-0.0285714285714286	1	6
leaf	Am	Compound leaf length [mm]	IAA	0.214285714285714	0.661507936507936	7
leaf	Am	Compound leaf length [mm]	ABA	-0.0714285714285714	0.906349206349206	7
leaf	Am	Compound leaf length [mm]	SA	-0.357142857142857	0.444444444444444	7
leaf	Am	Compound leaf length [mm]	JA	0.357142857142857	0.444444444444444	7
leaf	Am	Compound leaf length [mm]	tZR	0.9	0.0833333333333333	5
leaf	Am	Compound leaf length [mm]	DHZR	0.257142857142857	0.658333333333333	6
leaf	Am	Compound leaf length [mm]	cZR	-0.535714285714286	0.235714285714286	7
leaf	Am	Compound leaf length [mm]	iP	0.428571428571428	0.353571428571429	7
leaf	Am	Petiole length [mm]	Leaflet length [mm]	0.991031208965115	1.45612529161303e-05	7
leaf	Am	Petiole length [mm]	Leaflet width [mm]	1	0.000396825396825397	7
leaf	Am	Petiole length [mm]	aux2	-0.5	1	3
leaf	Am	Petiole length [mm]	rolA	-0.714285714285714	0.136111111111111	6
leaf	Am	Petiole length [mm]	rolB	-0.771428571428571	0.102777777777778	6
leaf	Am	Petiole length [mm]	rolC	-0.0285714285714286	1	6
leaf	Am	Petiole length [mm]	IAA	0.214285714285714	0.661507936507936	7
leaf	Am	Petiole length [mm]	ABA	-0.0714285714285714	0.906349206349206	7
leaf	Am	Petiole length [mm]	SA	-0.357142857142857	0.444444444444444	7
leaf	Am	Petiole length [mm]	JA	0.357142857142857	0.444444444444444	7
leaf	Am	Petiole length [mm]	tZR	0.9	0.0833333333333333	5
leaf	Am	Petiole length [mm]	DHZR	0.257142857142857	0.658333333333333	6
leaf	Am	Petiole length [mm]	cZR	-0.535714285714286	0.235714285714286	7
leaf	Am	Petiole length [mm]	iP	0.428571428571428	0.353571428571429	7
leaf	Am	Leaflet length [mm]	Leaflet width [mm]	0.991031208965115	1.45612529161303e-05	7
leaf	Am	Leaflet length [mm]	aux2	0	1	3
leaf	Am	Leaflet length [mm]	rolA	-0.666736691000316	0.148089799440353	6
leaf	Am	Leaflet length [mm]	rolB	-0.724713794565561	0.103242804623708	6
leaf	Am	Leaflet length [mm]	rolC	-0.0579771035652449	0.913131785162327	6
leaf	Am	Leaflet length [mm]	IAA	0.144149994031289	0.757817935648859	7
leaf	Am	Leaflet length [mm]	ABA	0	1	7
leaf	Am	Leaflet length [mm]	SA	-0.30631873731649	0.504027008666588	7
leaf	Am	Leaflet length [mm]	JA	0.288299988062579	0.530650659946665	7
leaf	Am	Leaflet length [mm]	tZR	0.9	0.0833333333333333	5
leaf	Am	Leaflet length [mm]	DHZR	0.289885517826224	0.577351787034875	6
leaf	Am	Leaflet length [mm]	cZR	-0.486506229855602	0.268248562317831	7
leaf	Am	Leaflet length [mm]	iP	0.522543728363424	0.228877877576095	7
leaf	Am	Leaflet width [mm]	aux2	-0.5	1	3
leaf	Am	Leaflet width [mm]	rolA	-0.714285714285714	0.136111111111111	6
leaf	Am	Leaflet width [mm]	rolB	-0.771428571428571	0.102777777777778	6
leaf	Am	Leaflet width [mm]	rolC	-0.0285714285714286	1	6
leaf	Am	Leaflet width [mm]	IAA	0.214285714285714	0.661507936507936	7
leaf	Am	Leaflet width [mm]	ABA	-0.0714285714285714	0.906349206349206	7
leaf	Am	Leaflet width [mm]	SA	-0.357142857142857	0.444444444444444	7
leaf	Am	Leaflet width [mm]	JA	0.357142857142857	0.444444444444444	7
leaf	Am	Leaflet width [mm]	tZR	0.9	0.0833333333333333	5
leaf	Am	Leaflet width [mm]	DHZR	0.257142857142857	0.658333333333333	6
leaf	Am	Leaflet width [mm]	cZR	-0.535714285714286	0.235714285714286	7
leaf	Am	Leaflet width [mm]	iP	0.428571428571428	0.353571428571429	7
leaf	Am	aux2	rolA	1	0.333333333333333	3
leaf	Am	aux2	rolB	1	0.333333333333333	3
leaf	Am	aux2	rolC	-0.5	1	3
leaf	Am	aux2	IAA	-1	0.333333333333333	3
leaf	Am	aux2	ABA	1	0.333333333333333	3
leaf	Am	aux2	SA	0.5	1	3
leaf	Am	aux2	JA	-0.5	1	3
leaf	Am	aux2	tZR	1	1	2
leaf	Am	aux2	DHZR	0.5	1	3
leaf	Am	aux2	cZR	1	0.333333333333333	3
leaf	Am	aux2	iP	1	0.333333333333333	3
leaf	Am	rolA	rolB	0.942857142857143	0.0166666666666667	6
leaf	Am	rolA	rolC	0.2	0.713888888888889	6
leaf	Am	rolA	IAA	-0.0857142857142857	0.919444444444444	6
leaf	Am	rolA	ABA	0.828571428571429	0.0583333333333333	6
leaf	Am	rolA	SA	0.428571428571428	0.419444444444445	6
leaf	Am	rolA	JA	-0.0285714285714286	1	6
leaf	Am	rolA	tZR	-0.6	0.416666666666667	4
leaf	Am	rolA	DHZR	0.314285714285714	0.563888888888889	6
leaf	Am	rolA	cZR	0.828571428571429	0.0583333333333333	6
leaf	Am	rolA	iP	0.0857142857142857	0.919444444444444	6
leaf	Am	rolB	rolC	0.314285714285714	0.563888888888889	6
leaf	Am	rolB	IAA	-0.2	0.713888888888889	6
leaf	Am	rolB	ABA	0.771428571428571	0.102777777777778	6
leaf	Am	rolB	SA	0.2	0.713888888888889	6
leaf	Am	rolB	JA	0.0857142857142857	0.919444444444444	6
leaf	Am	rolB	tZR	-0.8	0.333333333333333	4
leaf	Am	rolB	DHZR	0.0857142857142857	0.919444444444444	6
leaf	Am	rolB	cZR	0.942857142857143	0.0166666666666667	6
leaf	Am	rolB	iP	-0.0285714285714286	1	6
leaf	Am	rolC	IAA	-0.428571428571428	0.419444444444445	6
leaf	Am	rolC	ABA	0.485714285714286	0.355555555555556	6
leaf	Am	rolC	SA	0.0857142857142857	0.919444444444444	6
leaf	Am	rolC	JA	-0.0285714285714286	1	6
leaf	Am	rolC	tZR	-0.4	0.75	4
leaf	Am	rolC	DHZR	-0.428571428571428	0.419444444444445	6
leaf	Am	rolC	cZR	0.142857142857143	0.802777777777778	6
leaf	Am	rolC	iP	-0.142857142857143	0.802777777777778	6
leaf	Am	IAA	ABA	-0.357142857142857	0.444444444444444	7
leaf	Am	IAA	SA	-0.357142857142857	0.444444444444444	7
leaf	Am	IAA	JA	0.642857142857143	0.138888888888889	7
leaf	Am	IAA	tZR	0.7	0.233333333333333	5
leaf	Am	IAA	DHZR	0.0285714285714286	1	6
leaf	Am	IAA	cZR	0.0357142857142857	0.963492063492064	7
leaf	Am	IAA	iP	0.0357142857142857	0.963492063492064	7
leaf	Am	ABA	SA	0.5	0.266666666666667	7
leaf	Am	ABA	JA	-0.178571428571428	0.713095238095238	7
leaf	Am	ABA	tZR	-0.1	0.95	5
leaf	Am	ABA	DHZR	0.314285714285714	0.563888888888889	6
leaf	Am	ABA	cZR	0.535714285714286	0.235714285714286	7
leaf	Am	ABA	iP	0.464285714285714	0.302380952380952	7
leaf	Am	SA	JA	-0.785714285714285	0.048015873015873	7
leaf	Am	SA	tZR	-0.3	0.683333333333333	5
leaf	Am	SA	DHZR	0.257142857142857	0.658333333333333	6
leaf	Am	SA	cZR	0	1	7
leaf	Am	SA	iP	0.25	0.59484126984127	7
leaf	Am	JA	tZR	0.3	0.683333333333333	5
leaf	Am	JA	DHZR	0.0857142857142857	0.919444444444444	6
leaf	Am	JA	cZR	0.214285714285714	0.661507936507936	7
leaf	Am	JA	iP	-0.214285714285714	0.661507936507936	7
leaf	Am	tZR	DHZR	-0.4	0.75	4
leaf	Am	tZR	cZR	-0.6	0.35	5
leaf	Am	tZR	iP	0.7	0.233333333333333	5
leaf	Am	DHZR	cZR	-0.0857142857142857	0.919444444444444	6
leaf	Am	DHZR	iP	0.142857142857143	0.802777777777778	6
leaf	Am	cZR	iP	0.107142857142857	0.83968253968254	7
leaf	Ds	Compound leaf length [mm]	Petiole length [mm]	1	0.0166666666666667	5
leaf	Ds	Compound leaf length [mm]	Leaflet length [mm]	0.9	0.0833333333333333	5
leaf	Ds	Compound leaf length [mm]	Leaflet width [mm]	0.8	0.133333333333333	5
leaf	Ds	Compound leaf length [mm]	rolA	-0.4	0.75	4
leaf	Ds	Compound leaf length [mm]	rolB	-0.8	0.333333333333333	4
leaf	Ds	Compound leaf length [mm]	rolC	-0.4	0.75	4
leaf	Ds	Compound leaf length [mm]	IAA	-0.5	0.45	5
leaf	Ds	Compound leaf length [mm]	ABA	0.2	0.783333333333333	5
leaf	Ds	Compound leaf length [mm]	SA	0.9	0.0833333333333333	5
leaf	Ds	Compound leaf length [mm]	JA	-0.1	0.95	5
leaf	Ds	Compound leaf length [mm]	tZR	1	1	2
leaf	Ds	Compound leaf length [mm]	cZR	0.9	0.0833333333333333	5
leaf	Ds	Compound leaf length [mm]	iP	0.8	0.333333333333333	4
leaf	Ds	Petiole length [mm]	Leaflet length [mm]	0.9	0.0833333333333333	5
leaf	Ds	Petiole length [mm]	Leaflet width [mm]	0.8	0.133333333333333	5
leaf	Ds	Petiole length [mm]	rolA	-0.4	0.75	4
leaf	Ds	Petiole length [mm]	rolB	-0.8	0.333333333333333	4
leaf	Ds	Petiole length [mm]	rolC	-0.4	0.75	4
leaf	Ds	Petiole length [mm]	IAA	-0.5	0.45	5
leaf	Ds	Petiole length [mm]	ABA	0.2	0.783333333333333	5
leaf	Ds	Petiole length [mm]	SA	0.9	0.0833333333333333	5
leaf	Ds	Petiole length [mm]	JA	-0.1	0.95	5
leaf	Ds	Petiole length [mm]	tZR	1	1	2
leaf	Ds	Petiole length [mm]	cZR	0.9	0.0833333333333333	5
leaf	Ds	Petiole length [mm]	iP	0.8	0.333333333333333	4
leaf	Ds	Leaflet length [mm]	Leaflet width [mm]	0.9	0.0833333333333333	5
leaf	Ds	Leaflet length [mm]	rolA	-0.8	0.333333333333333	4
leaf	Ds	Leaflet length [mm]	rolB	-0.4	0.75	4
leaf	Ds	Leaflet length [mm]	rolC	-0.8	0.333333333333333	4
leaf	Ds	Leaflet length [mm]	IAA	-0.7	0.233333333333333	5
leaf	Ds	Leaflet length [mm]	ABA	0.1	0.95	5
leaf	Ds	Leaflet length [mm]	SA	1	0.0166666666666667	5
leaf	Ds	Leaflet length [mm]	JA	-0.3	0.683333333333333	5
leaf	Ds	Leaflet length [mm]	tZR	1	1	2
leaf	Ds	Leaflet length [mm]	cZR	0.7	0.233333333333333	5
leaf	Ds	Leaflet length [mm]	iP	0.4	0.75	4
leaf	Ds	Leaflet width [mm]	rolA	-0.8	0.333333333333333	4
leaf	Ds	Leaflet width [mm]	rolB	-0.4	0.75	4
leaf	Ds	Leaflet width [mm]	rolC	-0.8	0.333333333333333	4
leaf	Ds	Leaflet width [mm]	IAA	-0.9	0.0833333333333333	5
leaf	Ds	Leaflet width [mm]	ABA	0.3	0.683333333333333	5
leaf	Ds	Leaflet width [mm]	SA	0.9	0.0833333333333333	5
leaf	Ds	Leaflet width [mm]	JA	-0.5	0.45	5
leaf	Ds	Leaflet width [mm]	tZR	1	1	2
leaf	Ds	Leaflet width [mm]	cZR	0.5	0.45	5
leaf	Ds	Leaflet width [mm]	iP	0.4	0.75	4
leaf	Ds	rolA	rolB	0.2	0.916666666666667	4
leaf	Ds	rolA	rolC	1	0.0833333333333333	4
leaf	Ds	rolA	IAA	0.6	0.416666666666667	4
leaf	Ds	rolA	ABA	0	1	4
leaf	Ds	rolA	SA	-0.8	0.333333333333333	4
leaf	Ds	rolA	JA	0	1	4
leaf	Ds	rolA	tZR	-1	1	2
leaf	Ds	rolA	cZR	-0.4	0.75	4
leaf	Ds	rolA	iP	0.2	0.916666666666667	4
leaf	Ds	rolB	rolC	0.2	0.916666666666667	4
leaf	Ds	rolB	IAA	-0.2	0.916666666666667	4
leaf	Ds	rolB	ABA	-0.4	0.75	4
leaf	Ds	rolB	SA	-0.4	0.75	4
leaf	Ds	rolB	JA	-0.4	0.75	4
leaf	Ds	rolB	tZR	-1	1	2
leaf	Ds	rolB	cZR	-0.8	0.333333333333333	4
leaf	Ds	rolB	iP	-0.6	0.416666666666667	4
leaf	Ds	rolC	IAA	0.6	0.416666666666667	4
leaf	Ds	rolC	ABA	0	1	4
leaf	Ds	rolC	SA	-0.8	0.333333333333333	4
leaf	Ds	rolC	JA	0	1	4
leaf	Ds	rolC	tZR	-1	1	2
leaf	Ds	rolC	cZR	-0.4	0.75	4
leaf	Ds	rolC	iP	0.2	0.916666666666667	4
leaf	Ds	IAA	ABA	-0.1	0.95	5
leaf	Ds	IAA	SA	-0.7	0.233333333333333	5
leaf	Ds	IAA	JA	0.8	0.133333333333333	5
leaf	Ds	IAA	tZR	-1	1	2
leaf	Ds	IAA	cZR	-0.2	0.783333333333333	5
leaf	Ds	IAA	iP	-0.2	0.916666666666667	4
leaf	Ds	ABA	SA	0.1	0.95	5
leaf	Ds	ABA	JA	0.4	0.516666666666667	5
leaf	Ds	ABA	tZR	1	1	2
leaf	Ds	ABA	cZR	-0.1	0.95	5
leaf	Ds	ABA	iP	-0.4	0.75	4
leaf	Ds	SA	JA	-0.3	0.683333333333333	5
leaf	Ds	SA	tZR	1	1	2
leaf	Ds	SA	cZR	0.7	0.233333333333333	5
leaf	Ds	SA	iP	0.4	0.75	4
leaf	Ds	JA	tZR	1	1	2
leaf	Ds	JA	cZR	0	1	5
leaf	Ds	JA	iP	-0.4	0.75	4
leaf	Ds	tZR	cZR	1	1	2
leaf	Ds	tZR	iP	-1	1	2
leaf	Ds	cZR	iP	0.8	0.333333333333333	4
leaf	ND	Compound leaf length [mm]	Petiole length [mm]	1	0.333333333333333	3
leaf	ND	Compound leaf length [mm]	Leaflet length [mm]	1	0.333333333333333	3
leaf	ND	Compound leaf length [mm]	Leaflet width [mm]	0.5	1	3
leaf	ND	Compound leaf length [mm]	aux2	1	1	2
leaf	ND	Compound leaf length [mm]	rolA	1	1	2
leaf	ND	Compound leaf length [mm]	rolB	-1	1	2
leaf	ND	Compound leaf length [mm]	rolC	1	1	2
leaf	ND	Compound leaf length [mm]	IAA	-1	0.333333333333333	3
leaf	ND	Compound leaf length [mm]	ABA	-1	0.333333333333333	3
leaf	ND	Compound leaf length [mm]	SA	1	0.333333333333333	3
leaf	ND	Compound leaf length [mm]	JA	-0.5	1	3
leaf	ND	Compound leaf length [mm]	tZR	-1	0.333333333333333	3
leaf	ND	Compound leaf length [mm]	DHZR	-1	0.333333333333333	3
leaf	ND	Compound leaf length [mm]	cZR	0.5	1	3
leaf	ND	Petiole length [mm]	Leaflet length [mm]	1	0.333333333333333	3
leaf	ND	Petiole length [mm]	Leaflet width [mm]	0.5	1	3
leaf	ND	Petiole length [mm]	aux2	1	1	2
leaf	ND	Petiole length [mm]	rolA	1	1	2
leaf	ND	Petiole length [mm]	rolB	-1	1	2
leaf	ND	Petiole length [mm]	rolC	1	1	2
leaf	ND	Petiole length [mm]	IAA	-1	0.333333333333333	3
leaf	ND	Petiole length [mm]	ABA	-1	0.333333333333333	3
leaf	ND	Petiole length [mm]	SA	1	0.333333333333333	3
leaf	ND	Petiole length [mm]	JA	-0.5	1	3
leaf	ND	Petiole length [mm]	tZR	-1	0.333333333333333	3
leaf	ND	Petiole length [mm]	DHZR	-1	0.333333333333333	3
leaf	ND	Petiole length [mm]	cZR	0.5	1	3
leaf	ND	Leaflet length [mm]	Leaflet width [mm]	0.5	1	3
leaf	ND	Leaflet length [mm]	aux2	1	1	2
leaf	ND	Leaflet length [mm]	rolA	1	1	2
leaf	ND	Leaflet length [mm]	rolB	-1	1	2
leaf	ND	Leaflet length [mm]	rolC	1	1	2
leaf	ND	Leaflet length [mm]	IAA	-1	0.333333333333333	3
leaf	ND	Leaflet length [mm]	ABA	-1	0.333333333333333	3
leaf	ND	Leaflet length [mm]	SA	1	0.333333333333333	3
leaf	ND	Leaflet length [mm]	JA	-0.5	1	3
leaf	ND	Leaflet length [mm]	tZR	-1	0.333333333333333	3
leaf	ND	Leaflet length [mm]	DHZR	-1	0.333333333333333	3
leaf	ND	Leaflet length [mm]	cZR	0.5	1	3
leaf	ND	Leaflet width [mm]	aux2	-1	1	2
leaf	ND	Leaflet width [mm]	rolA	-1	1	2
leaf	ND	Leaflet width [mm]	rolB	1	1	2
leaf	ND	Leaflet width [mm]	rolC	-1	1	2
leaf	ND	Leaflet width [mm]	IAA	-0.5	1	3
leaf	ND	Leaflet width [mm]	ABA	-0.5	1	3
leaf	ND	Leaflet width [mm]	SA	0.5	1	3
leaf	ND	Leaflet width [mm]	JA	-1	0.333333333333333	3
leaf	ND	Leaflet width [mm]	tZR	-0.5	1	3
leaf	ND	Leaflet width [mm]	DHZR	-0.5	1	3
leaf	ND	Leaflet width [mm]	cZR	-0.5	1	3
leaf	ND	aux2	rolA	1	1	2
leaf	ND	aux2	rolB	-1	1	2
leaf	ND	aux2	rolC	1	1	2
leaf	ND	aux2	IAA	-1	1	2
leaf	ND	aux2	ABA	-1	1	2
leaf	ND	aux2	SA	1	1	2
leaf	ND	aux2	JA	1	1	2
leaf	ND	aux2	tZR	-1	1	2
leaf	ND	aux2	DHZR	-1	1	2
leaf	ND	aux2	cZR	1	1	2
leaf	ND	rolA	rolB	-1	1	2
leaf	ND	rolA	rolC	1	1	2
leaf	ND	rolA	IAA	-1	1	2
leaf	ND	rolA	ABA	-1	1	2
leaf	ND	rolA	SA	1	1	2
leaf	ND	rolA	JA	1	1	2
leaf	ND	rolA	tZR	-1	1	2
leaf	ND	rolA	DHZR	-1	1	2
leaf	ND	rolA	cZR	1	1	2
leaf	ND	rolB	rolC	-1	1	2
leaf	ND	rolB	IAA	1	1	2
leaf	ND	rolB	ABA	1	1	2
leaf	ND	rolB	SA	-1	1	2
leaf	ND	rolB	JA	-1	1	2
leaf	ND	rolB	tZR	1	1	2
leaf	ND	rolB	DHZR	1	1	2
leaf	ND	rolB	cZR	-1	1	2
leaf	ND	rolC	IAA	-1	1	2
leaf	ND	rolC	ABA	-1	1	2
leaf	ND	rolC	SA	1	1	2
leaf	ND	rolC	JA	1	1	2
leaf	ND	rolC	tZR	-1	1	2
leaf	ND	rolC	DHZR	-1	1	2
leaf	ND	rolC	cZR	1	1	2
leaf	ND	IAA	ABA	1	0.333333333333333	3
leaf	ND	IAA	SA	-1	0.333333333333333	3
leaf	ND	IAA	JA	0.5	1	3
leaf	ND	IAA	tZR	1	0.333333333333333	3
leaf	ND	IAA	DHZR	1	0.333333333333333	3
leaf	ND	IAA	cZR	-0.5	1	3
leaf	ND	ABA	SA	-1	0.333333333333333	3
leaf	ND	ABA	JA	0.5	1	3
leaf	ND	ABA	tZR	1	0.333333333333333	3
leaf	ND	ABA	DHZR	1	0.333333333333333	3
leaf	ND	ABA	cZR	-0.5	1	3
leaf	ND	SA	JA	-0.5	1	3
leaf	ND	SA	tZR	-1	0.333333333333333	3
leaf	ND	SA	DHZR	-1	0.333333333333333	3
leaf	ND	SA	cZR	0.5	1	3
leaf	ND	JA	tZR	0.5	1	3
leaf	ND	JA	DHZR	0.5	1	3
leaf	ND	JA	cZR	0.5	1	3
leaf	ND	tZR	DHZR	1	0.333333333333333	3
leaf	ND	tZR	cZR	-0.5	1	3
leaf	ND	DHZR	cZR	-0.5	1	3
internode	Am	Internode length [mm]	Shoot number	0.109108945117996	0.815871484364104	7
internode	Am	Internode length [mm]	aux2	-1	0.333333333333333	3
internode	Am	Internode length [mm]	rolA	-0.142857142857143	0.802777777777778	6
internode	Am	Internode length [mm]	rolB	-0.428571428571428	0.419444444444445	6
internode	Am	Internode length [mm]	rolC	-0.485714285714286	0.355555555555556	6
internode	Am	Internode length [mm]	IAA	0.714285714285714	0.0880952380952381	7
internode	Am	Internode length [mm]	ABA	-0.678571428571428	0.109523809523809	7
internode	Am	Internode length [mm]	SA	0.392857142857143	0.395634920634921	7
internode	Am	Internode length [mm]	JA	-0.214285714285714	0.661507936507936	7
internode	Am	Internode length [mm]	tZR	0.25	0.59484126984127	7
internode	Am	Internode length [mm]	DHZR	-0.0357142857142857	0.963492063492064	7
internode	Am	Internode length [mm]	cZR	0.5	0.266666666666667	7
internode	Am	Shoot number	aux2	0.5	1	3
internode	Am	Shoot number	rolA	-0.0579771035652449	0.913131785162327	6
internode	Am	Shoot number	rolB	0.289885517826224	0.577351787034875	6
internode	Am	Shoot number	rolC	0.289885517826224	0.577351787034875	6
internode	Am	Shoot number	IAA	-0.381881307912987	0.397917325273992	7
internode	Am	Shoot number	ABA	0.381881307912987	0.397917325273992	7
internode	Am	Shoot number	SA	0.545544725589981	0.205281505228726	7
internode	Am	Shoot number	JA	-0.181848241863327	0.696363833630329	7
internode	Am	Shoot number	tZR	-0.0181848241863327	0.969133587806722	7
internode	Am	Shoot number	DHZR	-0.309142011167656	0.499898514599454	7
internode	Am	Shoot number	cZR	0.490990253030983	0.263193810532573	7
internode	Am	aux2	rolA	1	0.333333333333333	3
internode	Am	aux2	rolB	1	0.333333333333333	3
internode	Am	aux2	rolC	0.5	1	3
internode	Am	aux2	IAA	-1	0.333333333333333	3
internode	Am	aux2	ABA	0.5	1	3
internode	Am	aux2	SA	-1	0.333333333333333	3
internode	Am	aux2	JA	-1	0.333333333333333	3
internode	Am	aux2	tZR	-1	0.333333333333333	3
internode	Am	aux2	DHZR	0.5	1	3
internode	Am	aux2	cZR	-0.5	1	3
internode	Am	rolA	rolB	0.828571428571429	0.0583333333333333	6
internode	Am	rolA	rolC	-0.428571428571428	0.419444444444445	6
internode	Am	rolA	IAA	-0.714285714285714	0.136111111111111	6
internode	Am	rolA	ABA	0.485714285714286	0.355555555555556	6
internode	Am	rolA	SA	-0.428571428571428	0.419444444444445	6
internode	Am	rolA	JA	-0.485714285714286	0.355555555555556	6
internode	Am	rolA	tZR	-0.142857142857143	0.802777777777778	6
internode	Am	rolA	DHZR	0.542857142857143	0.297222222222222	6
internode	Am	rolA	cZR	-0.0285714285714286	1	6
internode	Am	rolB	rolC	-0.257142857142857	0.658333333333333	6
internode	Am	rolB	IAA	-0.885714285714286	0.0333333333333333	6
internode	Am	rolB	ABA	0.771428571428571	0.102777777777778	6
internode	Am	rolB	SA	-0.2	0.713888888888889	6
internode	Am	rolB	JA	-0.142857142857143	0.802777777777778	6
internode	Am	rolB	tZR	-0.428571428571428	0.419444444444445	6
internode	Am	rolB	DHZR	0.0285714285714286	1	6
internode	Am	rolB	cZR	0.142857142857143	0.802777777777778	6
internode	Am	rolC	IAA	-0.0857142857142857	0.919444444444444	6
internode	Am	rolC	ABA	0.314285714285714	0.563888888888889	6
internode	Am	rolC	SA	-0.2	0.713888888888889	6
internode	Am	rolC	JA	-0.257142857142857	0.658333333333333	6
internode	Am	rolC	tZR	-0.485714285714286	0.355555555555556	6
internode	Am	rolC	DHZR	-0.6	0.241666666666667	6
internode	Am	rolC	cZR	-0.257142857142857	0.658333333333333	6
internode	Am	IAA	ABA	-0.821428571428571	0.0341269841269841	7
internode	Am	IAA	SA	0.214285714285714	0.661507936507936	7
internode	Am	IAA	JA	0.107142857142857	0.83968253968254	7
internode	Am	IAA	tZR	0.214285714285714	0.661507936507936	7
internode	Am	IAA	DHZR	-0.142857142857143	0.782539682539683	7
internode	Am	IAA	cZR	0.142857142857143	0.782539682539683	7
internode	Am	ABA	SA	0.0357142857142857	0.963492063492064	7
internode	Am	ABA	JA	0	1	7
internode	Am	ABA	tZR	0.0714285714285714	0.906349206349206	7
internode	Am	ABA	DHZR	0.142857142857143	0.782539682539683	7
internode	Am	ABA	cZR	0.142857142857143	0.782539682539683	7
internode	Am	SA	JA	0.464285714285714	0.302380952380952	7
internode	Am	SA	tZR	0.642857142857143	0.138888888888889	7
internode	Am	SA	DHZR	0	1	7
internode	Am	SA	cZR	0.678571428571428	0.109523809523809	7
internode	Am	JA	tZR	0.285714285714286	0.555952380952381	7
internode	Am	JA	DHZR	-0.0714285714285714	0.906349206349206	7
internode	Am	JA	cZR	0.178571428571428	0.713095238095238	7
internode	Am	tZR	DHZR	0.714285714285714	0.0880952380952381	7
internode	Am	tZR	cZR	0.25	0.59484126984127	7
internode	Am	DHZR	cZR	-0.25	0.59484126984127	7
internode	Ds	Internode length [mm]	Shoot number	0.3	0.683333333333333	5
internode	Ds	Internode length [mm]	rolA	-0.4	0.75	4
internode	Ds	Internode length [mm]	rolB	-0.8	0.333333333333333	4
internode	Ds	Internode length [mm]	rolC	-0.8	0.333333333333333	4
internode	Ds	Internode length [mm]	IAA	-0.7	0.233333333333333	5
internode	Ds	Internode length [mm]	ABA	-0.3	0.683333333333333	5
internode	Ds	Internode length [mm]	SA	0.8	0.133333333333333	5
internode	Ds	Internode length [mm]	JA	0.6	0.35	5
internode	Ds	Internode length [mm]	tZR	-0.6	0.35	5
internode	Ds	Internode length [mm]	DHZR	0.5	1	3
internode	Ds	Internode length [mm]	cZR	-0.1	0.95	5
internode	Ds	Internode length [mm]	iP	-0.7	0.233333333333333	5
internode	Ds	Shoot number	rolA	0.4	0.75	4
internode	Ds	Shoot number	rolB	0.2	0.916666666666667	4
internode	Ds	Shoot number	rolC	0.2	0.916666666666667	4
internode	Ds	Shoot number	IAA	-0.7	0.233333333333333	5
internode	Ds	Shoot number	ABA	-1	0.0166666666666667	5
internode	Ds	Shoot number	SA	0	1	5
internode	Ds	Shoot number	JA	0.1	0.95	5
internode	Ds	Shoot number	tZR	0.4	0.516666666666667	5
internode	Ds	Shoot number	DHZR	-0.5	1	3
internode	Ds	Shoot number	cZR	-0.1	0.95	5
internode	Ds	Shoot number	iP	-0.7	0.233333333333333	5
internode	Ds	rolA	rolB	0.8	0.333333333333333	4
internode	Ds	rolA	rolC	0.8	0.333333333333333	4
internode	Ds	rolA	IAA	0.6	0.416666666666667	4
internode	Ds	rolA	ABA	-0.4	0.75	4
internode	Ds	rolA	SA	-0.8	0.333333333333333	4
internode	Ds	rolA	JA	-0.8	0.333333333333333	4
internode	Ds	rolA	tZR	0.4	0.75	4
internode	Ds	rolA	DHZR	-1	0.333333333333333	3
internode	Ds	rolA	cZR	0.8	0.333333333333333	4
internode	Ds	rolA	iP	0.6	0.416666666666667	4
internode	Ds	rolB	rolC	1	0.0833333333333333	4
internode	Ds	rolB	IAA	0.8	0.333333333333333	4
internode	Ds	rolB	ABA	-0.2	0.916666666666667	4
internode	Ds	rolB	SA	-1	0.0833333333333333	4
internode	Ds	rolB	JA	-0.4	0.75	4
internode	Ds	rolB	tZR	0.2	0.916666666666667	4
internode	Ds	rolB	DHZR	-1	0.333333333333333	3
internode	Ds	rolB	cZR	0.6	0.416666666666667	4
internode	Ds	rolB	iP	0.8	0.333333333333333	4
internode	Ds	rolC	IAA	0.8	0.333333333333333	4
internode	Ds	rolC	ABA	-0.2	0.916666666666667	4
internode	Ds	rolC	SA	-1	0.0833333333333333	4
internode	Ds	rolC	JA	-0.4	0.75	4
internode	Ds	rolC	tZR	0.2	0.916666666666667	4
internode	Ds	rolC	DHZR	-1	0.333333333333333	3
internode	Ds	rolC	cZR	0.6	0.416666666666667	4
internode	Ds	rolC	iP	0.8	0.333333333333333	4
internode	Ds	IAA	ABA	0.7	0.233333333333333	5
internode	Ds	IAA	SA	-0.7	0.233333333333333	5
internode	Ds	IAA	JA	-0.5	0.45	5
internode	Ds	IAA	tZR	0.1	0.95	5
internode	Ds	IAA	DHZR	-0.5	1	3
internode	Ds	IAA	cZR	0.6	0.35	5
internode	Ds	IAA	iP	1	0.0166666666666667	5
internode	Ds	ABA	SA	0	1	5
internode	Ds	ABA	JA	-0.1	0.95	5
internode	Ds	ABA	tZR	-0.4	0.516666666666667	5
internode	Ds	ABA	DHZR	0.5	1	3
internode	Ds	ABA	cZR	0.1	0.95	5
internode	Ds	ABA	iP	0.7	0.233333333333333	5
internode	Ds	SA	JA	0.6	0.35	5
internode	Ds	SA	tZR	-0.6	0.35	5
internode	Ds	SA	DHZR	1	0.333333333333333	3
internode	Ds	SA	cZR	-0.6	0.35	5
internode	Ds	SA	iP	-0.7	0.233333333333333	5
internode	Ds	JA	tZR	-0.8	0.133333333333333	5
internode	Ds	JA	DHZR	1	0.333333333333333	3
internode	Ds	JA	cZR	-0.3	0.683333333333333	5
internode	Ds	JA	iP	-0.5	0.45	5
internode	Ds	tZR	DHZR	-0.5	1	3
internode	Ds	tZR	cZR	0	1	5
internode	Ds	tZR	iP	0.1	0.95	5
internode	Ds	DHZR	cZR	-0.5	1	3
internode	Ds	DHZR	iP	-0.5	1	3
internode	Ds	cZR	iP	0.6	0.35	5
internode	ND	Internode length [mm]	Shoot number	0.866025403784439	0.333333333333333	3
internode	ND	Internode length [mm]	aux2	1	1	2
internode	ND	Internode length [mm]	rolA	1	1	2
internode	ND	Internode length [mm]	rolB	1	1	2
internode	ND	Internode length [mm]	rolC	1	1	2
internode	ND	Internode length [mm]	IAA	-0.5	1	3
internode	ND	Internode length [mm]	ABA	-1	0.333333333333333	3
internode	ND	Internode length [mm]	SA	0.5	1	3
internode	ND	Internode length [mm]	JA	1	0.333333333333333	3
internode	ND	Internode length [mm]	tZR	-0.5	1	3
internode	ND	Internode length [mm]	DHZR	-1	0.333333333333333	3
internode	ND	Internode length [mm]	cZR	-0.5	1	3
internode	ND	Shoot number	aux2	1	1	2
internode	ND	Shoot number	rolA	1	1	2
internode	ND	Shoot number	rolB	1	1	2
internode	ND	Shoot number	rolC	1	1	2
internode	ND	Shoot number	IAA	-0.866025403784439	0.333333333333333	3
internode	ND	Shoot number	ABA	-0.866025403784439	0.333333333333333	3
internode	ND	Shoot number	SA	0.866025403784439	0.333333333333333	3
internode	ND	Shoot number	JA	0.866025403784439	0.333333333333333	3
internode	ND	Shoot number	tZR	0	1	3
internode	ND	Shoot number	DHZR	-0.866025403784439	0.333333333333333	3
internode	ND	Shoot number	cZR	-0.866025403784439	0.333333333333333	3
internode	ND	aux2	rolA	1	1	2
internode	ND	aux2	rolB	1	1	2
internode	ND	aux2	rolC	1	1	2
internode	ND	aux2	IAA	-1	1	2
internode	ND	aux2	ABA	-1	1	2
internode	ND	aux2	SA	1	1	2
internode	ND	aux2	JA	1	1	2
internode	ND	aux2	tZR	1	1	2
internode	ND	aux2	DHZR	-1	1	2
internode	ND	aux2	cZR	-1	1	2
internode	ND	rolA	rolB	1	1	2
internode	ND	rolA	rolC	1	1	2
internode	ND	rolA	IAA	-1	1	2
internode	ND	rolA	ABA	-1	1	2
internode	ND	rolA	SA	1	1	2
internode	ND	rolA	JA	1	1	2
internode	ND	rolA	tZR	1	1	2
internode	ND	rolA	DHZR	-1	1	2
internode	ND	rolA	cZR	-1	1	2
internode	ND	rolB	rolC	1	1	2
internode	ND	rolB	IAA	-1	1	2
internode	ND	rolB	ABA	-1	1	2
internode	ND	rolB	SA	1	1	2
internode	ND	rolB	JA	1	1	2
internode	ND	rolB	tZR	1	1	2
internode	ND	rolB	DHZR	-1	1	2
internode	ND	rolB	cZR	-1	1	2
internode	ND	rolC	IAA	-1	1	2
internode	ND	rolC	ABA	-1	1	2
internode	ND	rolC	SA	1	1	2
internode	ND	rolC	JA	1	1	2
internode	ND	rolC	tZR	1	1	2
internode	ND	rolC	DHZR	-1	1	2
internode	ND	rolC	cZR	-1	1	2
internode	ND	IAA	ABA	0.5	1	3
internode	ND	IAA	SA	-1	0.333333333333333	3
internode	ND	IAA	JA	-0.5	1	3
internode	ND	IAA	tZR	-0.5	1	3
internode	ND	IAA	DHZR	0.5	1	3
internode	ND	IAA	cZR	1	0.333333333333333	3
internode	ND	ABA	SA	-0.5	1	3
internode	ND	ABA	JA	-1	0.333333333333333	3
internode	ND	ABA	tZR	0.5	1	3
internode	ND	ABA	DHZR	1	0.333333333333333	3
internode	ND	ABA	cZR	0.5	1	3
internode	ND	SA	JA	0.5	1	3
internode	ND	SA	tZR	0.5	1	3
internode	ND	SA	DHZR	-0.5	1	3
internode	ND	SA	cZR	-1	0.333333333333333	3
internode	ND	JA	tZR	-0.5	1	3
internode	ND	JA	DHZR	-1	0.333333333333333	3
internode	ND	JA	cZR	-0.5	1	3
internode	ND	tZR	DHZR	0.5	1	3
internode	ND	tZR	cZR	-0.5	1	3
internode	ND	DHZR	cZR	0.5	1	3
root	Am	In vitro root number	In vitro root length [mm]	-0.285714285714286	0.555952380952381	7
root	Am	In vitro root number	rolA	0.6	0.241666666666667	6
root	Am	In vitro root number	rolB	0.714285714285714	0.136111111111111	6
root	Am	In vitro root number	rolC	0.657142857142857	0.175	6
root	Am	In vitro root number	IAA	0.25	0.59484126984127	7
root	Am	In vitro root number	ABA	-0.214285714285714	0.661507936507936	7
root	Am	In vitro root number	SA	0.321428571428571	0.497619047619048	7
root	Am	In vitro root number	JA	0	1	7
root	Am	In vitro root number	2iP	0.535714285714286	0.235714285714286	7
root	Am	In vitro root number	GA3	0.6	0.241666666666667	6
root	Am	In vitro root number	JAMe	0	1	7
root	Am	In vitro root length [mm]	rolA	-0.6	0.241666666666667	6
root	Am	In vitro root length [mm]	rolB	-0.657142857142857	0.175	6
root	Am	In vitro root length [mm]	rolC	0.0285714285714286	1	6
root	Am	In vitro root length [mm]	IAA	-0.0714285714285714	0.906349206349206	7
root	Am	In vitro root length [mm]	ABA	-0.285714285714286	0.555952380952381	7
root	Am	In vitro root length [mm]	SA	-0.75	0.0662698412698413	7
root	Am	In vitro root length [mm]	JA	0.75	0.0662698412698413	7
root	Am	In vitro root length [mm]	2iP	-0.428571428571428	0.353571428571429	7
root	Am	In vitro root length [mm]	GA3	-0.542857142857143	0.297222222222222	6
root	Am	In vitro root length [mm]	JAMe	-0.107142857142857	0.83968253968254	7
root	Am	rolA	rolB	0.942857142857143	0.0166666666666667	6
root	Am	rolA	rolC	0.6	0.241666666666667	6
root	Am	rolA	IAA	0.142857142857143	0.802777777777778	6
root	Am	rolA	ABA	0.0857142857142857	0.919444444444444	6
root	Am	rolA	SA	0.485714285714286	0.355555555555556	6
root	Am	rolA	JA	-0.2	0.713888888888889	6
root	Am	rolA	2iP	0.657142857142857	0.175	6
root	Am	rolA	GA3	0.0285714285714286	1	6
root	Am	rolA	JAMe	0.0857142857142857	0.919444444444444	6
root	Am	rolB	rolC	0.542857142857143	0.297222222222222	6
root	Am	rolB	IAA	0.257142857142857	0.658333333333333	6
root	Am	rolB	ABA	0.0285714285714286	1	6
root	Am	rolB	SA	0.542857142857143	0.297222222222222	6
root	Am	rolB	JA	-0.257142857142857	0.658333333333333	6
root	Am	rolB	2iP	0.6	0.241666666666667	6
root	Am	rolB	GA3	0.0857142857142857	0.919444444444444	6
root	Am	rolB	JAMe	0.0285714285714286	1	6
root	Am	rolC	IAA	-0.257142857142857	0.658333333333333	6
root	Am	rolC	ABA	-0.314285714285714	0.563888888888889	6
root	Am	rolC	SA	-0.257142857142857	0.658333333333333	6
root	Am	rolC	JA	0.428571428571428	0.419444444444445	6
root	Am	rolC	2iP	0.0285714285714286	1	6
root	Am	rolC	GA3	0.0857142857142857	0.919444444444444	6
root	Am	rolC	JAMe	-0.314285714285714	0.563888888888889	6
root	Am	IAA	ABA	-0.464285714285714	0.302380952380952	7
root	Am	IAA	SA	0.571428571428571	0.2	7
root	Am	IAA	JA	0.321428571428571	0.497619047619048	7
root	Am	IAA	2iP	0.535714285714286	0.235714285714286	7
root	Am	IAA	GA3	0.371428571428571	0.497222222222222	6
root	Am	IAA	JAMe	0.857142857142857	0.0238095238095238	7
root	Am	ABA	SA	0.285714285714286	0.555952380952381	7
root	Am	ABA	JA	-0.821428571428571	0.0341269841269841	7
root	Am	ABA	2iP	0.25	0.59484126984127	7
root	Am	ABA	GA3	-0.2	0.713888888888889	6
root	Am	ABA	JAMe	-0.464285714285714	0.302380952380952	7
root	Am	SA	JA	-0.571428571428571	0.2	7
root	Am	SA	2iP	0.785714285714285	0.048015873015873	7
root	Am	SA	GA3	0.485714285714286	0.355555555555556	6
root	Am	SA	JAMe	0.464285714285714	0.302380952380952	7
root	Am	JA	2iP	-0.285714285714286	0.555952380952381	7
root	Am	JA	GA3	0.0285714285714286	1	6
root	Am	JA	JAMe	0.357142857142857	0.444444444444444	7
root	Am	2iP	GA3	0.485714285714286	0.355555555555556	6
root	Am	2iP	JAMe	0.464285714285714	0.302380952380952	7
root	Am	GA3	JAMe	0.485714285714286	0.355555555555556	6
root	Ds	In vitro root number	In vitro root length [mm]	-0.205195670417031	0.740581941591072	5
root	Ds	In vitro root number	Tuber mass [g]	-0.359092423229804	0.552814746643351	5
root	Ds	In vitro root number	Tuber number	-0.0263157894736842	0.966497563894924	5
root	Ds	In vitro root number	rolA	0.632455532033676	0.367544467966324	4
root	Ds	In vitro root number	rolB	0.316227766016838	0.683772233983162	4
root	Ds	In vitro root number	rolC	0.632455532033676	0.367544467966324	4
root	Ds	In vitro root number	IAA	0.66688592885535	0.218893981313232	5
root	Ds	In vitro root number	ABA	-0.66688592885535	0.218893981313232	5
root	Ds	In vitro root number	SA	0.66688592885535	0.218893981313232	5
root	Ds	In vitro root number	JA	0.66688592885535	0.218893981313232	5
root	Ds	In vitro root number	2iP	-0.763157894736842	0.133339119531806	5
root	Ds	In vitro root number	IAAsp	0.316227766016838	0.683772233983162	4
root	Ds	In vitro root number	JAMe	0.307793505625546	0.614384002810333	5
root	Ds	In vitro root length [mm]	Tuber mass [g]	-0.1	0.95	5
root	Ds	In vitro root length [mm]	Tuber number	-0.0512989176042577	0.934712848108234	5
root	Ds	In vitro root length [mm]	rolA	-0.6	0.416666666666667	4
root	Ds	In vitro root length [mm]	rolB	-0.8	0.333333333333333	4
root	Ds	In vitro root length [mm]	rolC	-0.6	0.416666666666667	4
root	Ds	In vitro root length [mm]	IAA	0.5	0.45	5
root	Ds	In vitro root length [mm]	ABA	-0.4	0.516666666666667	5
root	Ds	In vitro root length [mm]	SA	0.3	0.683333333333333	5
root	Ds	In vitro root length [mm]	JA	0.4	0.516666666666667	5
root	Ds	In vitro root length [mm]	2iP	0.0512989176042577	0.934712848108234	5
root	Ds	In vitro root length [mm]	IAAsp	0.4	0.75	4
root	Ds	In vitro root length [mm]	JAMe	-0.7	0.233333333333333	5
root	Ds	Tuber mass [g]	Tuber number	0.0512989176042577	0.934712848108234	5
root	Ds	Tuber mass [g]	rolA	-0.4	0.75	4
root	Ds	Tuber mass [g]	rolB	-0.8	0.333333333333333	4
root	Ds	Tuber mass [g]	rolC	-0.4	0.75	4
root	Ds	Tuber mass [g]	IAA	-0.3	0.683333333333333	5
root	Ds	Tuber mass [g]	ABA	0	1	5
root	Ds	Tuber mass [g]	SA	-0.6	0.35	5
root	Ds	Tuber mass [g]	JA	0	1	5
root	Ds	Tuber mass [g]	2iP	0.205195670417031	0.740581941591072	5
root	Ds	Tuber mass [g]	IAAsp	1	0.0833333333333333	4
root	Ds	Tuber mass [g]	JAMe	-0.5	0.45	5
root	Ds	Tuber number	rolA	-0.8	0.333333333333333	4
root	Ds	Tuber number	rolB	-0.4	0.75	4
root	Ds	Tuber number	rolC	-0.8	0.333333333333333	4
root	Ds	Tuber number	IAA	-0.410391340834062	0.492535781702797	5
root	Ds	Tuber number	ABA	-0.307793505625546	0.614384002810333	5
root	Ds	Tuber number	SA	-0.564288093646835	0.3217233358243	5
root	Ds	Tuber number	JA	0.307793505625546	0.614384002810333	5
root	Ds	Tuber number	2iP	-0.605263157894737	0.279409258080156	5
root	Ds	Tuber number	IAAsp	0.2	0.916666666666667	4
root	Ds	Tuber number	JAMe	-0.410391340834062	0.492535781702797	5
root	Ds	rolA	rolB	0.8	0.333333333333333	4
root	Ds	rolA	rolC	1	0.0833333333333333	4
root	Ds	rolA	IAA	0.4	0.75	4
root	Ds	rolA	ABA	0.4	0.75	4
root	Ds	rolA	SA	0.8	0.333333333333333	4
root	Ds	rolA	JA	-0.4	0.75	4
root	Ds	rolA	2iP	0.316227766016838	0.683772233983162	4
root	Ds	rolA	IAAsp	-0.4	0.75	4
root	Ds	rolA	JAMe	0.8	0.333333333333333	4
root	Ds	rolB	rolC	0.8	0.333333333333333	4
root	Ds	rolB	IAA	-0.2	0.916666666666667	4
root	Ds	rolB	ABA	0.8	0.333333333333333	4
root	Ds	rolB	SA	0.4	0.75	4
root	Ds	rolB	JA	-0.8	0.333333333333333	4
root	Ds	rolB	2iP	0.316227766016838	0.683772233983162	4
root	Ds	rolB	IAAsp	-0.8	0.333333333333333	4
root	Ds	rolB	JAMe	1	0.0833333333333333	4
root	Ds	rolC	IAA	0.4	0.75	4
root	Ds	rolC	ABA	0.4	0.75	4
root	Ds	rolC	SA	0.8	0.333333333333333	4
root	Ds	rolC	JA	-0.4	0.75	4
root	Ds	rolC	2iP	0.316227766016838	0.683772233983162	4
root	Ds	rolC	IAAsp	-0.4	0.75	4
root	Ds	rolC	JAMe	0.8	0.333333333333333	4
root	Ds	IAA	ABA	-0.7	0.233333333333333	5
root	Ds	IAA	SA	0.9	0.0833333333333333	5
root	Ds	IAA	JA	0.7	0.233333333333333	5
root	Ds	IAA	2iP	-0.359092423229804	0.552814746643351	5
root	Ds	IAA	IAAsp	0.4	0.75	4
root	Ds	IAA	JAMe	-0.1	0.95	5
root	Ds	ABA	SA	-0.4	0.516666666666667	5
root	Ds	ABA	JA	-1	0.0166666666666667	5
root	Ds	ABA	2iP	0.820782681668123	0.0885870053135439	5
root	Ds	ABA	IAAsp	-1	0.0833333333333333	4
root	Ds	ABA	JAMe	0.5	0.45	5
root	Ds	SA	JA	0.4	0.516666666666667	5
root	Ds	SA	2iP	-0.205195670417031	0.740581941591072	5
root	Ds	SA	IAAsp	-0.2	0.916666666666667	4
root	Ds	SA	JAMe	0.3	0.683333333333333	5
root	Ds	JA	2iP	-0.820782681668123	0.0885870053135441	5
root	Ds	JA	IAAsp	1	0.0833333333333333	4
root	Ds	JA	JAMe	-0.5	0.45	5
root	Ds	2iP	IAAsp	-0.632455532033676	0.367544467966324	4
root	Ds	2iP	JAMe	0.153896752812773	0.804828816608063	5
root	Ds	IAAsp	JAMe	-0.8	0.333333333333333	4
root	ND	In vitro root number	In vitro root length [mm]	1	0.333333333333333	3
root	ND	In vitro root number	rolA	1	1	2
root	ND	In vitro root number	rolB	1	1	2
root	ND	In vitro root number	rolC	1	1	2
root	ND	In vitro root length [mm]	rolA	1	1	2
root	ND	In vitro root length [mm]	rolB	1	1	2
root	ND	In vitro root length [mm]	rolC	1	1	2
root	ND	rolA	rolB	1	1	2
root	ND	rolA	rolC	1	1	2
root	ND	rolB	rolC	1	1	2
