# Supplementary material for: Morphological and hormonal diversity in rose (Rosa hybrida L.) and potato (Solanum tuberosum L.) Ri genotypes: A comparative study
Source: PLoS One. 2026 Apr 15;21(4):e0345941. doi: 10.1371/journal.pone.0345941 (PMC13082669; doi:10.1371/journal.pone.0345941)
Supplement: S5 File — RStudio scripts for statistical analysis and creation of graphics. (ZIP) [file pone.0345941.s005.zip]

Archive with 21 entries (18 files):
- Correlation analyses.R
- Principal component analysis.R
- Supplementary_Summary_Results_Barplots_Morphology_Expression_Hormones.R
- Expression analyses/
- Expression analyses/1 Expression_createDataset.R
- Expression analyses/2 Expression_combine_Datasets_ANOVAtable.R
- Hormone analyses/
- Hormone analyses/1 Hormone_dataCuration_summary_statistics.R
- Hormone analyses/2 Hormone_heatmap.R
- Morphological analyses/
- Morphological analyses/0 Drymass.R
- Morphological analyses/0 InternodeLength.R
- Morphological analyses/0 In_vitro_RootParams.R
- Morphological analyses/0 LeafParams.R
- Morphological analyses/0 RootHair.R
- Morphological analyses/0 ShootNumber.R
- Morphological analyses/0 TuberParams.R
- Morphological analyses/1 RootHairs_multiplePlots_supplementResults.R
- Morphological analyses/1 TuberParams_multiplePlots_supplementResults.R
- Morphological analyses/2 Combine all parameters.R
- Morphological analyses/3 Morphology_heatmap.R
