# Supplementary material for: Morphological and hormonal diversity in rose (Rosa hybrida L.) and potato (Solanum tuberosum L.) Ri genotypes: A comparative study
Source: PLoS One. 2026 Apr 15;21(4):e0345941. doi: 10.1371/journal.pone.0345941 (PMC13082669; doi:10.1371/journal.pone.0345941)
Supplement: S5 File — RStudio scripts for statistical analysis and creation of graphics. (ZIP) [file pone.0345941.s005.zip › Correlation analyses.R]

library(writexl)
library(readxl)
library(dplyr)
library(ggplot2)
library(patchwork)
library(reshape2)
library(pheatmap)
library(RColorBrewer)
library(tidyverse)
library(Hmisc)
library(corrplot)
library(PerformanceAnalytics)


GenoCode_list <- list(
  Am = "Am",
  Am1 = "Am",
  Am2 = "Am",
  Am3 = "Am",
  Am4 = "Am",
  Am5 = "Am",
  Am6 = "Am",
  ND = "ND",
  ND1 = "ND",
  ND2 = "ND",
  Ds = "Ds",
  Ds_noRi = "Ds",
  Ds1 = "Ds",
  Ds2 = "Ds",
  Ds3 = "Ds",
  Ds4 = "Ds"
)

#####################################################################
dat_all <- data.frame()


# morphological data
      dat <- as.data.frame(read_excel("../S2_Data_Summary.xlsx", 
                                      sheet = "Morphological data"))
      dat$measurement <- "Morphological_data"
      # Genotyp_code hinzufuegen von liste
      dat$Cultivar <- sapply(dat$Genotype, function(x) {
        for (name in names(GenoCode_list)) {
          if (x == name) {
            return(GenoCode_list[[name]])
          }
        }
        return("unknown")
      })
      
      
      setNames(1:length(colnames(dat)), colnames(dat))
      
      dat <- dat[,c(10,9,11,1,3,6)]
      
      dat <- dat %>% 
        rename(
          Measurement_type = `Measurement type`,
          Raw_Value = Mean,
          Ratio_to_ref = `Ratio to reference genotype`
        )
      factor_vector <- c(1:4)
      dat[,factor_vector] <- lapply(dat[,factor_vector],as.factor)
      
      dat_all <- rbind(dat_all, dat)
      
      

# expression data
      dat <- as.data.frame(read_excel("../S2_Data_Summary.xlsx", 
                                      sheet = "Expression data"))
      dat$measurement <- "Expression_data"
      
      dat$Measurement_type <- paste0(dat$Organ, " ", dat$Gene)
      
      # Genotyp_code hinzufuegen von liste
      dat$Cultivar <- sapply(dat$Genotype, function(x) {
        for (name in names(GenoCode_list)) {
          if (x == name) {
            return(GenoCode_list[[name]])
          }
        }
        return("unknown")
      })
      
      setNames(1:length(colnames(dat_all)), colnames(dat_all))
      setNames(1:length(colnames(dat)), colnames(dat))
      
      dat <- dat[,c(12, 13, 1, 2, 5)]
      dat$`Mean RQ` <- as.numeric(dat$`Mean RQ`)
      
      setNames(1:length(colnames(dat)), colnames(dat))
      
      dat <- dat %>% 
        rename(
          Raw_Value = 'Mean RQ'
        )
      factor_vector <- c(1:4)
      dat[,factor_vector] <- lapply(dat[,factor_vector],as.factor)
      
      
      
      # add the wildtype genotype with 0 as raw value
      
                # First, let's identify all unique combinations of Measurement_type and Cultivar
                combinations <- unique(dat[, c("Measurement_type", "Cultivar")])
                combinations
                
                # Create new rows with Genotype same as Cultivar and Raw_Value as 0
                new_rows <- data.frame(
                  measurement = "Expression_data",  # Assuming this is constant based on your sample
                  Measurement_type = combinations$Measurement_type,
                  Cultivar = combinations$Cultivar,
                  Genotype = combinations$Cultivar,  # Setting Genotype equal to Cultivar
                  Raw_Value = 0
                )
                
                # Combine the original data with the new rows
                dat <- rbind(dat, new_rows)
                
                # Sort the data if desired (optional)
                dat <- dat[order(dat$Measurement_type, dat$Cultivar), ]

                
      
      dat$Ratio_to_ref <- dat$Raw_Value
      
      dat_all <- rbind(dat_all, dat)
      
      

# hormone data
      dat <- as.data.frame(read_excel("../S2_Data_Summary.xlsx", 
                                      sheet = "Hormone data"))
      dat$measurement <- "Hormone_data"
      
      dat$Measurement_type <- paste0(dat$Organ, " ", dat$Hormone)
      
      
      dat$`Mean (ng / g dry mass)` <- as.numeric(dat$`Mean (ng / g dry mass)`)
      dat$log2_fold_change <- as.numeric(dat$log2_fold_change)
      

      # Genotyp_code hinzufuegen von liste
      dat$Cultivar <- sapply(dat$Genotype, function(x) {
        for (name in names(GenoCode_list)) {
          if (x == name) {
            return(GenoCode_list[[name]])
          }
        }
        return("unknown")
      })
      
      setNames(1:length(colnames(dat_all)), colnames(dat_all))
      setNames(1:length(colnames(dat)), colnames(dat))
      
      dat <- dat[,c(11,12,1,4,5,8)]
      setNames(1:length(colnames(dat)), colnames(dat))
      
      dat <- dat %>% 
        rename(
          Raw_Value = `Mean (ng / g dry mass)`,
          Ratio_to_ref = log2_fold_change
        )
      factor_vector <- c(1:4)
      dat[,factor_vector] <- lapply(dat[,factor_vector],as.factor)
      
      dat_all <- rbind(dat_all, dat)

      
######################################################################
# transform dataframe
      
# remove Ds_noRi
      dat_all <- subset(dat_all, dat_all$Genotype != "Ds_noRi")
      
# remove parameters
      levels(dat_all$Measurement_type)
      dat_all <- subset(dat_all, dat_all$Measurement_type != "Drymass root [g]" &
                          dat_all$Measurement_type != "Drymass shoot [g]" &
                          dat_all$Measurement_type != "Root body area [mm²]" &
                          dat_all$Measurement_type != "Root hair area [mm²]" &
                          dat_all$Measurement_type != "Root hair length [µm]" &
                          dat_all$Measurement_type != "Root hair number"
                        )
      
      
summary(dat_all)
      
getwd()
# 
      unique_combos <- dat_all
      unique_combos$Measurement_type <- gsub("^(leaf |stem |root )", "", unique_combos$Measurement_type)
      unique_combos <- distinct(unique_combos, measurement, Measurement_type)
      unique_combos
    #  saveRDS(unique_combos, file = "output/unique_combos.rds")
      
      

      # ratio value
      dat_wider <- dat_all %>%
        pivot_wider(id_cols = c(Cultivar, Genotype),
                    names_from = Measurement_type, 
                    values_from = Ratio_to_ref)
      

# meaningful comparisons
      
      setNames(1:length(colnames(dat_wider)), colnames(dat_wider))
      
      
      leaf_indices <- c(1,2,  # IDs
                        5,6,7,8, # morph
                        13,14,15,16, # expression
                        24,27,30,33,36,38,40,42 # hormones
      )
      stem_indices <- c(1,2,  # IDs
                        3,4,# morph
                        20,21,22,23,# expression
                        26,29,32,35,37,39,41,44# hormones
      )
      root_indices <- c(1,2,  # IDs
                        9,10,11,12,# morph
                        17,18,19,# expression
                        25,28,31,34,43,45# hormones
      )
      
      
      # Get the names of the columns from your dataset
      col_names <- colnames(dat_wider)
      col_names
      # Use the leaf_indices to extract only the relevant names
      col_names[leaf_indices]
      col_names[stem_indices]
      col_names[root_indices]
      
      
      
      
      # make a list to loop through
          organ_list <- list(
            leaf = dat_wider[,leaf_indices],
            stem = dat_wider[,stem_indices],
            root = dat_wider[,root_indices]
          )

################################################################################
          
  # decide, which abalysis you want to do
      output_folder <- "analysis_allTogether"
      output_folder <- "analysis_singleCult"
      
      # together (gemeinsam) with ratios
      # single for raw
      singleCultivar_or_gemeinsame_corrs <- "gemeinsam" # gemeinsam /// single
      singleCultivar_or_gemeinsame_corrs <- "single" # gemeinsam /// single
      
      
      organ <- "stem"
      
      current_cult <- "ND"
      current_cult <- "all_cultivars_together"
      
      
      correlation_matrices <- list()
      
      for (organ in names(organ_list)) {
        
        currentOrgan <- organ_list[[which(names(organ_list) == organ)]]
        currentOrgan <- droplevels(currentOrgan)
        
        colnames(currentOrgan) <- gsub("^(leaf |stem |root )", "", colnames(currentOrgan))
        
        
        
        # ob die Korrelationen je Kultivar gerechnet werden sollen, oder alle zusammen
        if (singleCultivar_or_gemeinsame_corrs == "single") {
          
          verschiedene_Kultivarlevel <- levels(currentOrgan$Cultivar)
          verschiedene_Kultivarlevel
          
        } else if (singleCultivar_or_gemeinsame_corrs == "gemeinsam") {
          
          verschiedene_Kultivarlevel <- "all_cultivars_together"
          
        }
        print(verschiedene_Kultivarlevel)

        
        
        for (current_cult in verschiedene_Kultivarlevel) {
         

          if (singleCultivar_or_gemeinsame_corrs == "single") {
            
            listname <- paste0(organ, "-", current_cult)
            print(listname)
            
            currentOrgan_currentCultivar <- subset(currentOrgan, currentOrgan$Cultivar == current_cult)
            currentOrgan_currentCultivar <- droplevels(currentOrgan_currentCultivar)
            
            M <- currentOrgan_currentCultivar[,-c(1,2)]
            
          } else if (singleCultivar_or_gemeinsame_corrs == "gemeinsam") {
            
            listname <- paste0(organ, "-", current_cult)
            print(listname)
            
           
            # normalization for RQ-values
                  # extract index of expression column
                  col_indices <- grep("rol|aux", names(currentOrgan), ignore.case = TRUE)
                  last_index <- col_indices[length(col_indices)]
                  
                  # extract RQ columns
                  RQ_cols <- currentOrgan[,c(1,2,col_indices)]
                  
                  
                  # make wildtype NA
                    cols_to_update <- grep("aux|rol", names(RQ_cols), value = TRUE)

                    # Loop through each column and set to NA where condition is met
                    for(col in cols_to_update) {
                      RQ_cols[[col]][RQ_cols$Genotype %in% c("Am", "Ds", "ND")] <- NA
                    }

                  # make numeric
                    num_vector <- c(3:ncol(RQ_cols))
                    RQ_cols[,num_vector] <- lapply(RQ_cols[,num_vector],as.numeric)
                    
                    
                  
                  ######## Normalzation of Ri genotypes, to correlate between cultivars
                  
                  # 0.1 - 1 min max scaling
                      # this way, I can keep wildtype with 0
   
                    # Create a new dataset with modified grouping
                    df_scaled <- RQ_cols %>%
                      # Create a new temporary grouping column
                      mutate(ScalingGroup = case_when(
                        Cultivar %in% c("Am", "ND") ~ "AmND",
                        TRUE ~ as.character(Cultivar)
                      )) %>%
                      # Group by the new grouping column instead of Cultivar
                      group_by(ScalingGroup) %>%
                      mutate(across(
                        c(colnames(RQ_cols)[3:length(colnames(RQ_cols))]),
                        ~ {
                          min_val <- min(., na.rm = TRUE)
                          max_val <- max(., na.rm = TRUE)
                          # Scale between 0.1 and 1
                          0.1 + (. - min_val) * (0.9) / (max_val - min_val)
                        }
                      )) %>%
                      ungroup() %>%
                      # Remove the temporary grouping column if you don't need it
                      dplyr::select(-ScalingGroup)
                    
      
                       # make wildtype 0 again
                              for(col in cols_to_update) {
                                df_scaled[[col]][df_scaled$Genotype %in% c("Am", "Ds", "ND")] <- 0
                              }
                              
         
                              
                      # make aux2 with Ds NA, since there is no Ri Genotype 
                             
                              if("aux2" %in% colnames(df_scaled)) {
                                df_scaled$aux2[df_scaled$Genotype == "Ds"] <- NA
                              } else {
                                print("Column 'aux2' does not exist in the dataframe")
                              }
                              
                              
                  
                              
           # remove RQ_cols from result table and integrate new scaled scores
                  position_columns <- which(grepl("rol|aux", names(currentOrgan)))
                  position_columns
                  
                  position_before <- position_columns[1]-1
                  position_after <- position_columns[length(position_columns)]+1
                  
                  df_before <- currentOrgan[, 1:(position_before), drop=FALSE]
                  df_after <- currentOrgan[, position_after:ncol(currentOrgan), drop=FALSE]
                  
                  result2 <- cbind(df_before, df_scaled[,3:ncol(df_scaled)], df_after)
                  
  
            # remove Ds und ND Wildtyp-values, to only include 1 wild type for correlation of ratios
                  result2[result2$Genotype %in% c("Ds", "ND"), 3:ncol(result2)] <- NA
                  
            # remove genotype and cultivar names
            M <- result2[,-c(1,2)]
            
            print("Warnmeldung in mutate ist wegen dem Versuch zu scalen (0.1-1), wo sich NAs befinden. Das ist ok")
          }
          
          

          
          # entferne Spalten, die nur NAs oder 1 wert enthalten:
          keep_col_fun <- function(col){
            unique_val <- unique(col[!is.na(col)])
            length(unique_val) > 1
          }
          
          filtered_M <- M[, sapply(M, keep_col_fun)]
          
          num_vector <- c(1:ncol(filtered_M))
          filtered_M[,num_vector] <- lapply(filtered_M[,num_vector],as.numeric)

################################################
       # create scatter plot for significant correlations
         
          if (singleCultivar_or_gemeinsame_corrs == "gemeinsam") {
            
            sign_cors <- list(
              c("root","rolA","In vitro root number"),
              c("root","rolB","In vitro root number"),
              c("root","rolC","In vitro root number"),
              c("stem","rolC","Internode length [mm]"),
              c("leaf","aux2","Leaflet length [mm]"),
              c("leaf","aux2","Leaflet width [mm]"),
              c("stem","rolC","JA"),
              c("leaf","aux2","IAA")
            )
            
            e = 4
            for (e in 1:length(sign_cors)) {
              
              current_list_organ <- sign_cors[[e]][1]
              current_list_organ
              organ
              
              if (current_list_organ == organ) {
                current_list_par1 <- sign_cors[[e]][2]
                current_list_par2 <- sign_cors[[e]][3]
                
                col_selection_vector <- c(current_list_par1, current_list_par2)
                col_selection_vector
                
                scatter_plot_df <- filtered_M %>% 
                  dplyr::select(all_of(col_selection_vector))
                
                scatter_plot_df$ID <- c(1:nrow(scatter_plot_df))
                
                scatter_plot_df <- drop_na(scatter_plot_df)
                
                scatter_plot_df_ranked <- scatter_plot_df
                colnames(scatter_plot_df_ranked) <- c("Variable_A", "Variable_B", "ID")
                
                # test values, if they are correct 
                sign_cors[[e]]
                cor.test(as.vector(scatter_plot_df[[1]]), as.vector(scatter_plot_df[[2]]), method = "spearman")
                
                
                # combine genotype names with ranked values for plot
                cultivar_names <- result2[1]
                cultivar_names$ID <- c(1:nrow(cultivar_names))
                scatter_plot_df_ranked <- merge(scatter_plot_df_ranked, cultivar_names, by="ID", all.x = TRUE)
                
                # create plot
                
                # rank() handles ties by averaging them by default, which is standard for Spearman.
                scatter_plot_df_ranked <- scatter_plot_df_ranked %>%
                  mutate(
                    Rank_A = rank(Variable_A),
                    Rank_B = rank(Variable_B)
                  )
                
                cultivar_colors <- c("Am" = "red", "ND" = "blue", "Ds" = "black")
                
                scatterplot <- ggplot(scatter_plot_df_ranked, aes(x = Rank_A, y = Rank_B)) +
                  # Add the scatter points
                  geom_point(aes(color = Cultivar), size = 2) +
                  
                  # Add linear regression line (Linear on ranks = Spearman trend)
                  geom_smooth(method = "lm", color = "grey", se = TRUE) +
                  
                  scale_color_manual(values = cultivar_colors) +
                  
                  # Add labels and theme
                  labs(
                    title = capitalize(current_list_organ),
                    x = paste0("Rank of ", colnames(scatter_plot_df[1])),
                    y = paste0("Rank of ", colnames(scatter_plot_df[2]))
                  ) +
                  theme_minimal()
                
                scatterplot
                
                output_folder
                
                filename_svg <- paste0(output_folder ,"_scatterplot_",e,"_", listname, ".svg")
                filename_svg
                
                svg(filename = filename_svg,
                    width = 8 / 2.54, 
                    height = 7 / 2.54)
                
                
                print(scatterplot) 
                
                dev.off()
                
              }
              
            }
          }
                 
          
################################################

          # Spearman: non-parametric
              # determines the strength and direction of the monotonic relationship
              # (as the x variable increases, the y variable never decreases)
          
       
          # calculate R and pvalues
                # create combinations
                    
                    anzahl_col <- ncol(filtered_M)
                    combinations <- utils::combn(anzahl_col, 2)
                    combinations <- data.frame(t(combinations))
                    colnames(combinations) <- c("col1", "col2")

                # calculate values
                    corr_data <- data.frame()
                    row_=15
                    for (row_ in 1:nrow(combinations)) {
                      column1_value <- combinations[row_,1]
                      column2_value <- combinations[row_,2]
                      
                      M_for_correlation <- filtered_M[,c(column1_value, column2_value)]
                      M_for_correlation <- drop_na(M_for_correlation)
                        
                      column1_vector <- as.vector(M_for_correlation[[1]])
                      column1_vector
                      column2_vector <- as.vector(M_for_correlation[[2]])
                      column2_vector
                        
                      cortest <- cor.test(column1_vector, column2_vector, method = "spearman")
                      pval <- cortest$p.value
                      pval
                      rval <- cortest$estimate[[1]]
                      rval
   
                      cortest_dat <- data.frame(
                        Organ = organ,
                        Cultivar = current_cult,
                        Parameter_1 = colnames(M_for_correlation)[1],
                        Parameter_2 = colnames(M_for_correlation)[2],
                        R_value = rval,
                        P_value = pval,
                        n = nrow(M_for_correlation)
                        )
                      
                      corr_data <- rbind(corr_data, cortest_dat)
                    }
 

     ######### corrplot
                    
                     # Get column names from corrplot_matrix
                    col_names <- colnames(filtered_M)
                    # Create a dataframe with zeros
                    corrplot_matrix_R <- as.data.frame(matrix(1, nrow = length(col_names), ncol = length(col_names)))
                    # Set column and row names
                    colnames(corrplot_matrix_R) <- col_names
                    rownames(corrplot_matrix_R) <- col_names
                    
                    corrplot_matrix_P <- as.data.frame(matrix(0, nrow = length(col_names), ncol = length(col_names)))
                    # Set column and row names
                    colnames(corrplot_matrix_P) <- col_names
                    rownames(corrplot_matrix_P) <- col_names
                    
                    
                    # Populate the matrix
                          # Loop through each row of corr_data to fill the matrix
                          for (i in 1:nrow(corr_data)) {
                            param1 <- corr_data$Parameter_1[i]
                            param2 <- corr_data$Parameter_2[i]
                            r_value <- corr_data$R_value[i]
                            
                            # Fill in the matrix where names match
                            if (param1 %in% rownames(corrplot_matrix_R) & param2 %in% colnames(corrplot_matrix_R)) {
                              corrplot_matrix_R[param1, param2] <- r_value
                              corrplot_matrix_R[param2, param1] <- r_value  # Symmetric entry
                            }
                          }
                    
                          # Loop through each row of corr_data to fill the matrix
                          for (i in 1:nrow(corr_data)) {
                            param1 <- corr_data$Parameter_1[i]
                            param2 <- corr_data$Parameter_2[i]
                            p_value <- corr_data$P_value[i]
                            
                            # Fill in the matrix where names match
                            if (param1 %in% rownames(corrplot_matrix_P) & param2 %in% colnames(corrplot_matrix_P)) {
                              corrplot_matrix_P[param1, param2] <- p_value
                              corrplot_matrix_P[param2, param1] <- p_value  # Symmetric entry
                            }
                          }
                    
                    #     r_mat[is.na(r_mat)] <- 0
                    r_mat <- as.matrix(corrplot_matrix_R)
                    
                    #     p_mat_dat[is.na(p_mat_dat)] <- 0
                    p_mat <- as.matrix(corrplot_matrix_P)
                    
       
    

                    n_parameter <- ncol(filtered_M) - 1
                    n_parameter
                    
                    # Define base dimensions and scaling factor
                    base_cell_width_cm <- 0.7
                    min_margin_cm <- 3
                    
                    # Calculate dynamic width and height
                    plot_width <- n_parameter * base_cell_width_cm + min_margin_cm
                    plot_height <- plot_width
                    
                    
                    
                    
                    filename_png <- paste0(output_folder ,"_corrplot_Plot_", listname, ".png")
                    png(filename = filename_png,
                        width = plot_width,
                        height = plot_height,
                        units = "cm",
                        res = 300)
                    
                 
                    # More sophisticated text scaling that doesn't grow linearly with plot size
                    # Instead, use a logarithmic relationship that grows more slowly as plot size increases
                    base_text_size <- 0.6
                    text_scaling_factor <- base_text_size * (1 + log10(n_parameter/5)) 
                    
                    # Adjust the scaling factors for each text element separately
                    axis_text_size <- text_scaling_factor * 0.8
                    r2_text_size <- text_scaling_factor * 0.5
                    legend_text_size <- text_scaling_factor * 0.6
                    
                    
                    # tl = axis text label
                    # number = text label R²
                    # cl = color legend
                    corrplot_plot <- corrplot(corr = r_mat,
                                              method = "square",
                                              type = "lower",
                                              addCoef.col = "black", # add correlation coefficient
                                              diag = FALSE,
                                              #NA handling
                                              na.label = "NA",
                                              na.label.col = "grey",
                                              # change label sizes
                                              tl.col = "black",
                                              tl.cex = axis_text_size,
                                              tl.srt = 45,
                                              # R²
                                              number.cex = r2_text_size,
                                              # Legend
                                              cl.cex = legend_text_size,
                                              cl.ratio = 0.1,
                                              cl.length = 5,
                                              # combine with significance level
                                              p.mat = p_mat,
                                              insig = "blank",
                                              sig.level = c(.05)
                    )
                    
                    
                    dev.off()
          
                    
                    
          correlation_matrices[[listname]] <- list(
            Correlation_table = corr_data
            
            
          )
        }
      }
      
      
      names(correlation_matrices)
      
      correlation_matrices[[2]][[1]]
      
      
      
      
  
      output_folder
      
      singleCultivar_or_gemeinsame_corrs
      
      # wenn singleCultivar_or_gemeinsame_corrs == "single"
      saveRDS(correlation_matrices, file = paste0(output_folder, "_correlation_matrices_rawMeans.rds"))
      
      # wenn singleCultivar_or_gemeinsame_corrs == "gemeinsam"
      saveRDS(correlation_matrices, file = paste0(output_folder, "_correlation_matrices_ratios.rds"))
      
      
      
      
      
      
      
################################################################################
# correlation with p in heatmap 

      correlation_matrices <- readRDS("analysis_singleCult_correlation_matrices_rawMeans.rds")
      correlation_matrices <- readRDS("analysis_allTogether_correlation_matrices_ratios.rds")
          
      
          all_cors <- data.frame()
          i=2
          for (i in 1:length(names(correlation_matrices))) {

            filename <- names(correlation_matrices)[i]
            
            CorMatrix <- correlation_matrices[[i]][[1]]
            
            all_cors <- rbind(all_cors, CorMatrix)
          }
          

          Species <- list(
            Am = "Rose",
            ND = "Rose",
            Ds = "Potato"
          )
          
          all_cors$Species <- sapply(all_cors$Cultivar, function(x) {
            for (name in names(Species)) {
              if (x == name) {
                return(Species[[name]])
              }
            }
            return("unknown")
          })
          
          
          factor_vector <- c(1,2,3,4,8)
          all_cors[,factor_vector] <- lapply(all_cors[,factor_vector],as.factor)
          
          
          str(all_cors)
          
          
          
          
#################################################################################        

          
    # 1. only significant cors
          
          sign_cors <- subset(all_cors, all_cors$P_value < 0.05)
            # works only with "all_together rds"

    # 2. Only Cors in all 3cultivars with same tendency

          tendency_cors <- all_cors %>%
            group_by(Organ, Parameter_1, Parameter_2) %>%
            filter(all(R_value > 0) | all(R_value < 0)) %>%
            filter(length(Cultivar) == 3)    # only with all three cultivars
          
          
# combine for seperate presentation
    cor_list <- list(
      sign_cors = sign_cors,
      tendency_cors= tendency_cors
    )
          

cor_df_index <- 2
for (cor_df_index in 1:length(cor_list)){
  
  cor_df <- cor_list[[cor_df_index]]
  cor_df_name <- names(cor_list[cor_df_index])
  cor_df_name
  
  
# add of MeasurementType (morph, expr or horm) to each Parameter
        # Param 1
        cor_df <- merge(cor_df, unique_combos,
                           by.x = "Parameter_1", by.y = "Measurement_type",
                           all.x = TRUE)
        cor_df <- cor_df %>% 
          rename(
            Parameter_1_MeasurementType = measurement
          )
        # Param 2
        cor_df <- merge(cor_df, unique_combos,
                           by.x = "Parameter_2", by.y = "Measurement_type",
                           all.x = TRUE)
        cor_df <- cor_df %>% 
          rename(
            Parameter_2_MeasurementType = measurement
          )
        
        setNames(1:length(colnames(cor_df)), colnames(cor_df))
        cor_df <- cor_df[,c(9,10,2,1,3,8,4,5,6,7)]
        str(cor_df)
        
        
              swap_parameters <- function(df, target_type = NULL) {
                
                # Create a copy of the dataframe
                result <- df
                
                factor_vector <- c(1:4)
                result[,factor_vector] <- lapply(result[,factor_vector],as.character)
                
                # Find rows where Parameter_2_MeasurementType is target_type and 
                # Parameter_1_MeasurementType is not target_type
                swap_indices <- which(
                  df$Parameter_2_MeasurementType == target_type & 
                    df$Parameter_1_MeasurementType != target_type
                )
                
                swap_indices
                
                # Perform the swap for identified rows
                if (length(swap_indices) > 0) {
                  # Swap Parameter_1 and Parameter_2
                  temp_param <- result$Parameter_1[swap_indices]
                  result$Parameter_1[swap_indices] <- result$Parameter_2[swap_indices]
                  result$Parameter_2[swap_indices] <- temp_param
                  
                  # Swap Parameter_1_MeasurementType and Parameter_2_MeasurementType
                  temp_type <- result$Parameter_1_MeasurementType[swap_indices]
                  result$Parameter_1_MeasurementType[swap_indices] <- result$Parameter_2_MeasurementType[swap_indices]
                  result$Parameter_2_MeasurementType[swap_indices] <- temp_type
                  
                  result[,factor_vector] <- lapply(result[,factor_vector],as.factor)
                  
                }
                
                return(result)
              }
              
              
              cor_df_morphological <- swap_parameters(cor_df, "Morphological_data")
              cor_df_morphological <- subset(cor_df_morphological, cor_df_morphological$Parameter_1_MeasurementType == "Morphological_data")
              cor_df_expression <- swap_parameters(cor_df, "Expression_data")
              cor_df_expression <- subset(cor_df_expression, cor_df_expression$Parameter_1_MeasurementType == "Expression_data")
              cor_df_hormone <- swap_parameters(cor_df, "Hormone_data")
              cor_df_hormone <- subset(cor_df_hormone, cor_df_hormone$Parameter_1_MeasurementType == "Hormone_data")
              
              cor_df_separatedAndDuplicated <- rbind(cor_df_morphological, 
                                                        rbind(cor_df_expression, 
                                                              cor_df_hormone))

              # remove cultivars
              cor_df_separatedAndDuplicated <- cor_df_separatedAndDuplicated[,c(1:5)]
          
        
              
    # sortieren, duplikate entfernen

              
              cor_df_separatedAndDuplicated_sorted <- cor_df_separatedAndDuplicated %>%
                mutate(Parameter_1_MeasurementType = factor(Parameter_1_MeasurementType , 
                                                  levels = c("Expression_data",
                                                             "Hormone_data",
                                                             "Morphological_data"
                                                             
                                                  ))) %>%
                mutate(Parameter_2_MeasurementType = factor(Parameter_2_MeasurementType , 
                                                  levels = c("Morphological_data",
                                                             "Hormone_data",
                                                             "Expression_data"
                                                  ))) %>%
                mutate(Parameter_1 = factor(Parameter_1 ,
                                            levels = c(
                                              "rolA", "rolB", "rolC", "aux2",
                                              
                                              "IAA", "tZR", "cZR", "DHZR","iP","SA","JA","JAMe", "ABA",
                                              
                                              "Internode length [mm]", "Shoot number",
                                              "Compound leaf length [mm]", "Petiole length [mm]", "Leaflet length [mm]", "Leaflet width [mm]",
                                              "In vitro root number", "In vitro root length [mm]",
                                              "Tuber mass [g]", "Tuber number"
                                             
                                            ))) %>%
                arrange(Parameter_1_MeasurementType, Parameter_2_MeasurementType,
                        Parameter_1, Parameter_2, 
                        Organ) 
          
              
              # remove duplicates
      
                    # Create a new column with sorted pairs
                    cor_df_separatedAndDuplicated_sorted$pair_id <- apply(cor_df_separatedAndDuplicated_sorted[, c("Parameter_1", "Parameter_2", "Organ")], 1, function(row) {
                      paste(sort(row), collapse = "_")
                    })
                    
                    # Keep only the first occurrence of each unique pair
                    cor_df_single <- cor_df_separatedAndDuplicated_sorted[!duplicated(cor_df_separatedAndDuplicated_sorted$pair_id), c(3,4,5)]
                    


            # create IDs
                cor_df_single$pair_id <- apply(cor_df_single[, c("Parameter_1", "Parameter_2", "Organ")], 1, function(row) {
                  paste(sort(row), collapse = "_")
                })
                all_cors$pair_id <- apply(all_cors[, c("Parameter_1", "Parameter_2", "Organ")], 1, function(row) {
                  paste(sort(row), collapse = "_")
                })
            
            # merge
            cor_df_allCultivars <- merge(cor_df_single, all_cors,
                                         by="pair_id",
                                         all.x = TRUE)
            
            cor_df_allCultivars <- cor_df_allCultivars[,c(2,3,4,6,9,10,11)]
            
            colnames(cor_df_allCultivars)
            cor_df_allCultivars <- cor_df_allCultivars %>% 
              rename(
                Parameter_1 = Parameter_1.x,
                Parameter_2 = Parameter_2.x,
                Organ = Organ.x
              )
            
            # wider
                  # First, create new columns with the format "Cultivar_metric"
                  cor_df_wider <- cor_df_allCultivars %>%
                    pivot_wider(
                      id_cols = c(Parameter_1, Parameter_2, Organ),
                      names_from = Cultivar,
                      values_from = c(R_value, P_value, n),
                      names_glue = "{Cultivar}_{.value}"
                    )
                  
                  # reorder columns
                      cultivar_names <- as.character(cor_df_allCultivars[1,4])
    
                      if (cultivar_names != "all_cultivars_together") {
                        colnames(cor_df_wider)
                        cor_df_wider <- cor_df_wider %>%
                          select(Parameter_1, Parameter_2, Organ, 
                                 "Am_R_value", "Am_P_value" , "Am_n",
                                 "ND_R_value", "ND_P_value", "ND_n",
                                 "Ds_R_value", "Ds_P_value","Ds_n"               
                          )
                      }
                      


            # such as cor_df_single
                  cor_df_wider$pair_id <- apply(cor_df_wider[, c("Parameter_1", "Parameter_2", "Organ")], 1, function(row) {
                    paste(sort(row), collapse = "_")
                  })
                    
                  cor_df_wider <- cor_df_wider[match(cor_df_single$pair_id, cor_df_wider$pair_id), ]
                    
                  cor_df_wider <- cor_df_wider[,-ncol(cor_df_wider)]
                  
                  
            # make all Organs capital letters
                  cor_df_wider$Organ <- str_to_sentence(cor_df_wider$Organ)
                  
                  
    # round
            if (cultivar_names != "all_cultivars_together") {
                  cor_df_wider$Am_R_value <- round(cor_df_wider$Am_R_value, 2)
                  cor_df_wider$ND_R_value <- round(cor_df_wider$ND_R_value, 2)
                  cor_df_wider$Ds_R_value <- round(cor_df_wider$Ds_R_value, 2)
              
              colnames(cor_df_wider)
              # p
              # round values with scientific notation after threshold and export as string with . as decimal

                  cor_df_rounded <- cor_df_wider %>%
                    mutate(across(
                      c("Am_P_value", "ND_P_value", "Ds_P_value"), 
                      ~ ifelse(.x < 0 | (.x > 0 & abs(.x) < 0.001),
                               formatC(.x, format = "e", digits = 2),
                               as.character(round(.x, 3)))
                    )) %>%
                    mutate(across(c("Am_P_value", "ND_P_value", "Ds_P_value"), as.character))
              
              

            } else {
              
              cor_df_wider$all_cultivars_together_R_value <- round(cor_df_wider$all_cultivars_together_R_value, 2)
              colnames(cor_df_wider)
              # p
              # round values with scientific notation after threshold and export as string with . as decimal
              cor_df_rounded <- cor_df_wider %>%
                mutate(all_cultivars_together_P_value = ifelse(all_cultivars_together_P_value < 0 |
                                                                 (all_cultivars_together_P_value > 0 & abs(all_cultivars_together_P_value) < 0.001),
                                                               formatC(all_cultivars_together_P_value, format = "e", digits = 2),
                                                               as.character(round(all_cultivars_together_P_value, 3)))) %>%
                mutate(all_cultivars_together_P_value = as.character(all_cultivars_together_P_value))  # Ensure string type

            }
              
   
      cor_df_name
      cultivar_names
      
      if (cultivar_names != "all_cultivars_together") {
        write_xlsx(cor_df_rounded, path = paste0("cor_df_", cor_df_name,"_singleCultivars.xlsx")) 
        
      } else {
        write_xlsx(cor_df_rounded, path = paste0("cor_df_", cor_df_name,"_allCultivarsTogether.xlsx")) 
      }

} 

          
