# Supplementary material for: Morphological and hormonal diversity in rose (Rosa hybrida L.) and potato (Solanum tuberosum L.) Ri genotypes: A comparative study
Source: PLoS One. 2026 Apr 15;21(4):e0345941. doi: 10.1371/journal.pone.0345941 (PMC13082669; doi:10.1371/journal.pone.0345941)
Supplement: S5 File — RStudio scripts for statistical analysis and creation of graphics. (ZIP) [file pone.0345941.s005.zip › Principal component analysis.R]

library(Hmisc)
library(writexl)
library(readxl)
library(dplyr)
library(ggplot2)
library(patchwork)
library(reshape2)
library(pheatmap)
library(RColorBrewer)
library(tidyverse)
library(corrplot)
library(PerformanceAnalytics)
library(ggbiplot)
library(psych)
library(patchwork)
library(plotly)

GenoCode_list <- list(
  Am = "Am",
  Am1 = "Am",
  Am2 = "Am",
  Am3 = "Am",
  Am4 = "Am",
  Am5 = "Am",
  Am6 = "Am",
  ND = "ND",
  ND1 = "ND",
  ND2 = "ND",
  Ds = "Ds",
  Ds_noRi = "Ds",
  Ds1 = "Ds",
  Ds2 = "Ds",
  Ds3 = "Ds",
  Ds4 = "Ds"
)

#####################################################################
dat_all <- data.frame()


# morphological data
dat <- as.data.frame(read_excel("../S2_Data_Summary.xlsx", 
                                sheet = "Morphological data"))
dat$measurement <- "Morphological_data"
# Genotyp_code hinzufuegen von liste
dat$Cultivar <- sapply(dat$Genotype, function(x) {
  for (name in names(GenoCode_list)) {
    if (x == name) {
      return(GenoCode_list[[name]])
    }
  }
  return("unknown")
})


setNames(1:length(colnames(dat)), colnames(dat))

dat <- dat[,c(10,9,11,1,3,6)]

dat <- dat %>% 
  rename(
    Measurement_type = `Measurement type`,
    Raw_Value = Mean,
    Ratio_to_ref = `Ratio to reference genotype`
  )
factor_vector <- c(1:4)
dat[,factor_vector] <- lapply(dat[,factor_vector],as.factor)

dat_all <- rbind(dat_all, dat)


# expression data
dat <- as.data.frame(read_excel("../S2_Data_Summary.xlsx", 
                                sheet = "Expression data"))
dat$measurement <- "Expression_data"

dat$Measurement_type <- paste0(dat$Organ, " ", dat$Gene)

# Genotyp_code hinzufuegen von liste
dat$Cultivar <- sapply(dat$Genotype, function(x) {
  for (name in names(GenoCode_list)) {
    if (x == name) {
      return(GenoCode_list[[name]])
    }
  }
  return("unknown")
})

setNames(1:length(colnames(dat_all)), colnames(dat_all))
setNames(1:length(colnames(dat)), colnames(dat))

dat <- dat[,c(12, 13, 1, 2, 5)]
dat$`Mean RQ` <- as.numeric(dat$`Mean RQ`)

setNames(1:length(colnames(dat)), colnames(dat))

dat <- dat %>% 
  rename(
    Raw_Value = 'Mean RQ'
  )
factor_vector <- c(1:4)
dat[,factor_vector] <- lapply(dat[,factor_vector],as.factor)


# First, let's identify all unique combinations of Measurement_type and Cultivar
combinations <- unique(dat[, c("Measurement_type", "Cultivar")])
combinations

# Create new rows with Genotype same as Cultivar and Raw_Value as 0
new_rows <- data.frame(
  measurement = "Expression_data",  # Assuming this is constant based on your sample
  Measurement_type = combinations$Measurement_type,
  Cultivar = combinations$Cultivar,
  Genotype = combinations$Cultivar,  # Setting Genotype equal to Cultivar
  Raw_Value = 0
)

# Combine the original data with the new rows
dat <- rbind(dat, new_rows)

# Sort the data if desired (optional)
dat <- dat[order(dat$Measurement_type, dat$Cultivar), ]


dat$Ratio_to_ref <- dat$Raw_Value

dat_all <- rbind(dat_all, dat)


# hormone data
dat <- as.data.frame(read_excel("../S2_Data_Summary.xlsx", 
                                sheet = "Hormone data"))
dat$measurement <- "Hormone_data"

dat$Measurement_type <- paste0(dat$Organ, " ", dat$Hormone)


dat$`Mean (ng / g dry mass)` <- as.numeric(dat$`Mean (ng / g dry mass)`)
dat$log2_fold_change <- as.numeric(dat$log2_fold_change)

summary(dat)
#dat <- subset(dat, dat$`Mean (ng / g dry mass)` != 0)


# Genotyp_code hinzufuegen von liste
dat$Cultivar <- sapply(dat$Genotype, function(x) {
  for (name in names(GenoCode_list)) {
    if (x == name) {
      return(GenoCode_list[[name]])
    }
  }
  return("unknown")
})

setNames(1:length(colnames(dat_all)), colnames(dat_all))
setNames(1:length(colnames(dat)), colnames(dat))

dat <- dat[,c(11,12,1,4,5,8)]
setNames(1:length(colnames(dat)), colnames(dat))

dat <- dat %>% 
  rename(
    Raw_Value = `Mean (ng / g dry mass)`,
    Ratio_to_ref = log2_fold_change
  )
factor_vector <- c(1:4)
dat[,factor_vector] <- lapply(dat[,factor_vector],as.factor)

dat_all <- rbind(dat_all, dat)


######################################################################
# transform dataframe

# remove Ds_noRi
dat_all <- subset(dat_all, dat_all$Genotype != "Ds_noRi")

# remove parameters
levels(dat_all$Measurement_type)
dat_all <- subset(dat_all, dat_all$Measurement_type != "Drymass root [g]" &
                    dat_all$Measurement_type != "Drymass shoot [g]" &
                    dat_all$Measurement_type != "Root body area [mm²]" &
                    dat_all$Measurement_type != "Root hair area [mm²]" &
                    dat_all$Measurement_type != "Root hair length [µm]" &
                    dat_all$Measurement_type != "Root hair number"
)


summary(dat_all)
      

      
# wider
      dat_wider <- dat_all %>%
        pivot_wider(id_cols = c(Cultivar, Genotype),
                    names_from = Measurement_type, 
                    values_from = Ratio_to_ref)
      
      
      
# normalization for RQ-values
      # extract index of expression column
      col_indices <- grep("rol|aux", names(dat_wider), ignore.case = TRUE)
      last_index <- col_indices[length(col_indices)]
      
      # extract RQ columns
      RQ_cols <- dat_wider[,c(1,2,col_indices)]
      
      
      # make wildtype NA
      cols_to_update <- grep("aux|rol", names(RQ_cols), value = TRUE)
      
      # Loop through each column and set to NA where condition is met
      for(col in cols_to_update) {
        RQ_cols[[col]][RQ_cols$Genotype %in% c("Am", "Ds", "ND")] <- NA
      }
      
      
      num_vector <- c(3:ncol(RQ_cols))
      RQ_cols[,num_vector] <- lapply(RQ_cols[,num_vector],as.numeric)
      
      ######## Normalzation of Ri genotypes, to correlate between cultivars

      # Create a new dataset with modified grouping
      df_scaled <- RQ_cols %>%
        # Create a new temporary grouping column
        mutate(ScalingGroup = case_when(
          Cultivar %in% c("Am", "ND") ~ "AmND",
          TRUE ~ as.character(Cultivar)
        )) %>%
        # Group by the new grouping column instead of Cultivar
        group_by(ScalingGroup) %>%
        mutate(across(
          c(colnames(RQ_cols)[3:length(colnames(RQ_cols))]),
          ~ {
            min_val <- min(., na.rm = TRUE)
            max_val <- max(., na.rm = TRUE)
            # Scale between 0.1 and 1
            0.1 + (. - min_val) * (0.9) / (max_val - min_val)
          }
        )) %>%
        ungroup() %>%
        # Remove the temporary grouping column if you don't need it
        select(-ScalingGroup)
      
      
      # make wildtype 0 again
      for(col in cols_to_update) {
        df_scaled[[col]][df_scaled$Genotype %in% c("Am", "Ds", "ND")] <- 0
      }
      


      # remove RQ_cols from result table and integrate new scaled scores
      position_columns <- which(grepl("rol|aux", names(dat_wider)))
      position_columns
      
      position_before <- position_columns[1]-1
      position_after <- position_columns[length(position_columns)]+1
      
      df_before <- dat_wider[, 1:(position_before), drop=FALSE]
      df_after <- dat_wider[, position_after:ncol(dat_wider), drop=FALSE]
      
      result2 <- cbind(df_before, df_scaled[,3:ncol(df_scaled)], df_after)
      

      result2[result2$Genotype %in% c("Ds", "ND"), 3:ncol(result2)] <- NA
      
      
# drop NAs
      # drop cols
      colnames(result2)
      result2 <- result2[, !(names(result2) %in% c("Tuber mass [g]", 
                                                   "Tuber number",
                                                   "leaf aux2",
                                                   "stem aux2"))]
      
      # drop rows
      result2 <- result2[-c(8,13),]
      
      # capitalize col names
          current_names <- colnames(result2)
          
          # Apply the capitalization
          new_names <- sapply(current_names, function(x) {
            # Take first character, convert to uppercase, and concatenate with rest of string
            paste0(toupper(substr(x, 1, 1)), substr(x, 2, nchar(x)))
          })
          
          # Set the new column names
          colnames(result2) <- new_names
      
      
          num_vector <- c(3:ncol(result2))
          result2[,num_vector] <- lapply(result2[,num_vector],as.numeric)
          
          
######### PCA
    
      M <- result2[,-c(1,2)]
   

      pc <- principal(M, nfactors = 10, residuals = TRUE, rotate = "none", cor = "cor")
      
      variance_proportions <- pc$Vaccounted["Proportion Var", ]
      
      # Create a scree plot
      barplot(variance_proportions, 
              main = "Scree Plot", 
              xlab = "Principal Component", 
              ylab = "Proportion of Variance Explained",
              ylim = c(0, max(variance_proportions) * 1.1),
              col = "steelblue")
      
      
      
      
      pc <- principal(M, nfactors = 3, residuals = TRUE, rotate = "none", cor = "cor")
      
      
      # Display variance explained  variance explained by each component
      print(pc$Vaccounted)

      
      # Extract variance explained percentages for axis labels
      var_explained <- round(pc$Vaccounted[2,1:3] * 100, 1)
      var_explained
      
      # Create data frame with scores (observations)
      scores_df <- as.data.frame(pc$scores[,1:2])
      colnames(scores_df) <- c("PC1", "PC2")
      scores_df
      
      # Add row numbers as subject IDs
      scores_df$subject <- result2$Genotype
      
          # observation scores are excluded, as ND scores can not be calculated
          # loadings are important, not genotypes
      
     
      # Create data frame with loadings (variables)
      loadings_df <- as.data.frame(pc$loadings[,1:3])
      loadings_df$variable <- rownames(loadings_df)
      colnames(loadings_df)[1:3] <- c("PC1", "PC2", "PC3")
      
      
      # add colouring factor for organs
      loadings_df$variable
      loadings_df$organ <- c(
        "Stem", "Stem", "Leaf", "Leaf", 
        "Leaf", "Leaf", "Root", "Root", 
        "Leaf", "Leaf", "Leaf", "Root", 
        "Root", "Root", "Stem", "Stem", 
        "Stem", "Leaf", "Root", "Stem",
        "Leaf", "Root", "Stem", "Leaf", 
        "Root", "Stem", "Leaf", "Root", 
        "Stem", "Leaf", "Stem", "Leaf", 
        "Stem", "Leaf", "Stem", "Leaf", 
        "Root", "Stem", "Root"
        )
      loadings_df$organ <- as.factor(loadings_df$organ)
      
      head(loadings_df)
      
   
      cbPalette <- c("#73b477", "#83633f", "#c58b03")
      
      plot <- ggplot() +
        # Add variable loadings as arrows
        geom_segment(data = loadings_df, 
                     aes(x = 0, y = 0, xend = PC1, yend = PC2),
                     arrow = arrow(length = unit(0.2, "cm")), 
                     color = "black", alpha = 0.8) +
        
        # Add variable names at the end of arrows
        geom_text(data = loadings_df, 
                  aes(x = PC1, y = PC2, label = variable,
                      color = organ), 
                  size = 3.5, vjust = 0) +
        
        scale_color_manual(values=cbPalette) +
        
        # Add axis labels with variance explained
        labs(
          x = paste0("PC1 (", var_explained[1], "% of variance)"),
          y = paste0("PC2 (", var_explained[2], "% of variance)"),
          color = "Organ") +
        
        # Add a horizontal and vertical line at 0
        geom_hline(yintercept = 0, linetype = "dashed", color = "gray50", alpha = 0.5) +
        geom_vline(xintercept = 0, linetype = "dashed", color = "gray50", alpha = 0.5) +
        
        # Set equal coordinates to prevent distortion
        coord_fixed() +
        
        scale_y_continuous(limits = c(-1,1)) +
        scale_x_continuous(limits = c(-1,1)) +
        
        # Apply a minimal theme
        theme_minimal() +
        theme(
          panel.grid.minor = element_blank(),
          text = element_text(size = 12)
        )
      
      plot
      
    library(svglite)
      ggsave(filename="PCA_plot.svg", plot = plot, width = 18, height = 15, units = "cm")
      

      
      
