# Supplementary material for: Morphological and hormonal diversity in rose (Rosa hybrida L.) and potato (Solanum tuberosum L.) Ri genotypes: A comparative study
Source: PLoS One. 2026 Apr 15;21(4):e0345941. doi: 10.1371/journal.pone.0345941 (PMC13082669; doi:10.1371/journal.pone.0345941)
Supplement: S5 File — RStudio scripts for statistical analysis and creation of graphics. (ZIP) [file pone.0345941.s005.zip › Supplementary_Summary_Results_Barplots_Morphology_Expression_Hormones.R]

library(readxl)
library(dplyr)
library(ggplot2)
library(patchwork)
library(tidyr)
library(reshape2)
library(tidyverse)
library(stringr)
library(R.utils)


#############################################################################
# Morphology


dat <- as.data.frame(read_excel("../S2_Data_Summary.xlsx",
                                sheet="Morphological data"))

unique(dat$Genotype)

Ri_insert_list <- list(
  Am = "None",
  Am1 = "TL",
  Am2 = "TL",
  Am3 = "TL",
  Am4 = "TL+TR",
  Am5 = "TL+TR",
  Am6 = "TL+TR",
  ND = "None",
  ND1 = "TL+TR",
  ND2 = "TL+TR",
  Ds = "None",
  Ds_noRi = "None",
  Ds1 = "TL",
  Ds2 = "TL",
  Ds3 = "TL+TR",
  Ds4 = "TL+TR"
)
# Insert hinzufuegen von liste
dat$Ri_integration <- sapply(dat$Genotype, function(x) {
  for (name in names(Ri_insert_list)) {
    if (x == name) {
      return(Ri_insert_list[[name]])
    }
  }
  return("unknown")
})


factor_vector <- c(1,2,9,10)
dat[,factor_vector] <- lapply(dat[,factor_vector],as.factor)

num_vector <- c(3,4,6)
dat[,num_vector] <- lapply(dat[,num_vector],as.numeric)


dat <- dat %>% 
  rename(
    Measurement_type ='Measurement type'
  )


unique(dat$Measurement_type)

dat <- dat[1:138,]

dat<-droplevels(dat)

levels(dat$Measurement_type)
dat <- dat %>%
  mutate(Measurement_type = fct_relevel(Measurement_type, 
                                          "Internode length [mm]","Shoot number",
                                          "Compound leaf length [mm]"   ,    "Petiole length [mm]"  ,
                                          "Leaflet length [mm]","Leaflet width [mm]", 
                                          "In vitro root number" ,"In vitro root length [mm]",
                                          "Drymass root [g]","Drymass shoot [g]"  ))
levels(dat$Measurement_type)
  
 
levels(dat$Species)

# This converts "Rosa Am" into "italic('Rosa')~'Am'"
plotmath_formatter <- function(x) {
  # Capture species (group 1) and abbr (group 2), wrap group 1 in italic('')
  formatted <- sub(pattern = "(.*) (\\S+)$", 
                   replacement = "italic('\\1')~'\\2'", 
                   x)
  return(formatted)
}

cbPalette <- c("#999999", "#E69F00", "#56B4E9")

  plot <- ggplot(data=dat, aes(x=Genotype, y=Mean)) +
    facet_grid(Measurement_type~Species,
               scales="free",space = "free_x",
               switch = "y",
               labeller = labeller(
                 Species = as_labeller(plotmath_formatter, default = label_parsed),
                 Measurement_type = label_wrap_gen(width = 15))
               ) +
    
    scale_y_continuous(expand = expansion(mult = c(0.25, 0.2))) +
    
    scale_fill_manual(values=cbPalette) +
    geom_bar(stat="identity",
             aes(fill=Ri_integration)) +
    
    geom_errorbar(aes(ymin=Mean-SD, ymax=Mean+SD), 
                  width=0.3, linewidth=0.1) + 

    #n
    geom_text(aes(label=n,
                  y= -Inf,
                  x= Genotype),
              size=2,
              vjust =-0.4) +
    #asteriks
    geom_text(aes(label=Asterisks,
                  y= Mean+SD,
                  x= Genotype),
              size=2,
              vjust =-0.2) +
    labs(x = "Genotype", 
         y = "",
         fill="Ri integration") + 
    theme(panel.background = element_rect(fill = "white", colour = "grey50"), 
          panel.grid.major = element_line(colour = "grey", linewidth=0.2),
          panel.grid.major.x = element_blank(),
          strip.background = element_blank(),
          axis.title = element_text(size=10),
          axis.text = element_text(size=7),
          legend.key.size = unit(0.5, 'cm'),
          legend.title = element_text(size=8),
          legend.text = element_text(size=7),
          strip.text.x = element_text(size=10),
          strip.text.y = element_text(size=6),
          strip.placement = "outside")
  plot  


getwd()

ggsave(filename="Morphology_summary.jpg", plot = plot, width = 19, height = 20, units = "cm")


#############################################################################
# Expression

dat <- as.data.frame(read_excel("../S2_Data_Summary.xlsx",
                                sheet="Expression data"))

unique(dat$Genotype)

Ri_insert_list <- list(
  Am = "None",
  Am1 = "TL",
  Am2 = "TL",
  Am3 = "TL",
  Am4 = "TL+TR",
  Am5 = "TL+TR",
  Am6 = "TL+TR",
  ND = "None",
  ND1 = "TL+TR",
  ND2 = "TL+TR",
  Ds = "None",
  Ds_noRi = "None",
  Ds1 = "TL",
  Ds2 = "TL",
  Ds3 = "TL+TR",
  Ds4 = "TL+TR"
)
# Insert hinzufuegen von liste
dat$Ri_integration <- sapply(dat$Genotype, function(x) {
  for (name in names(Ri_insert_list)) {
    if (x == name) {
      return(Ri_insert_list[[name]])
    }
  }
  return("unknown")
})


factor_vector <- c(1:4,12)
dat[,factor_vector] <- lapply(dat[,factor_vector],as.factor)

num_vector <- c(5,6,7)
dat[,num_vector] <- lapply(dat[,num_vector],as.numeric)


dat <- dat %>% 
  rename(
    Mean ='Mean RQ',
    SD = 'SD RQ'
  )


levels(dat$Organ)
dat <- dat %>%
  mutate(Organ = fct_relevel(Organ, 
                             "stem","leaf" ,"root" ))
levels(dat$Organ)


levels(dat$Cultivar)
dat <- dat %>%
  mutate(Cultivar = fct_relevel(Cultivar, 
                             "Am","ND" ,"Ds" ))
levels(dat$Cultivar)


levels(dat$Cultivar)
dat$Cultivar <- dplyr::recode(dat$Cultivar, 
                                "Am" = "Rosa Am",
                              "Ds" = "S. tuberosum Ds",
                              "ND" = "Rosa ND")
levels(dat$Cultivar)


dat$parameter <- paste0(capitalize(dat$Organ), " ", dat$Gene, " RQ")


dat$parameter <- as.factor(dat$parameter)

levels(dat$parameter)
dat <- dat %>%
  mutate(parameter = fct_relevel(parameter, 
                                 "Stem rolA RQ", "Stem rolB RQ", "Stem rolC RQ","Stem aux2 RQ" ,
                                 "Leaf rolA RQ" ,"Leaf rolB RQ", "Leaf rolC RQ" ,"Leaf aux2 RQ",
                                 "Root rolA RQ", "Root rolB RQ", "Root rolC RQ"
                                 ))
levels(dat$parameter)


# 1. Define formatter for SPECIES (Cultivar)
# Converts "Rosa Am" -> italic('Rosa') ~ 'Am'
species_formatter <- function(x) {
  formatted <- sub(pattern = "(.*) (\\S+)$", 
                   replacement = "italic('\\1')~'\\2'", 
                   x)
  return(formatted)
}

# 2. Define formatter for GENES (parameter)
# Converts "Stem rolA RQ" -> 'Stem' ~ italic('rolA') ~ 'RQ'
gene_formatter <- function(x) {
  formatted <- sub(pattern = "^(\\S+) (\\S+) (\\S+)$", 
                   replacement = "'\\1'~italic('\\2')~'\\3'", 
                   x)
  return(formatted)
}

cbPalette <- c("#E69F00", "#56B4E9")

plot <- ggplot(data=dat, aes(x=Genotype, y=Mean)) +
  facet_grid(
    parameter ~ Cultivar,
    scales = "free", 
    space = "free_x",
    switch = "y",
    # Map the specific formatter to the specific variable here:
    labeller = labeller(
      Cultivar  = as_labeller(species_formatter, default = label_parsed),
      parameter = as_labeller(gene_formatter, default = label_parsed)
    )
  ) +
  
  scale_y_continuous(expand = expansion(mult = c(0.25, 0.25))) +


  scale_fill_manual(values=cbPalette) +
  geom_bar(stat="identity",
           aes(fill=Ri_integration)) +
  
  geom_errorbar(aes(ymin=Mean-SD, ymax=Mean+SD), 
                width=0.3, linewidth=0.1) + 

  #n
  geom_text(aes(label=n,
                y= -Inf,
                x= Genotype),
            size=2,
            vjust =-0.4) +
  #CLD
  geom_text(aes(label=CLD,
                y= Mean+SD,
                x= Genotype),
            size=2,
            vjust =-0.3) +
  labs(x = "Genotype", 
       y = "",
       fill="Ri integration") + 
  theme(panel.background = element_rect(fill = "white", colour = "grey50"), 
        panel.grid.major = element_line(colour = "grey", linewidth=0.2),
        panel.grid.major.x = element_blank(),
        strip.background = element_blank(),
        axis.title = element_text(size=10),
        axis.text = element_text(size=7),
        legend.key.size = unit(0.5, 'cm'),
        legend.title = element_text(size=8),
        legend.text = element_text(size=7),
        strip.text.x = element_text(size=10),
        strip.text.y = element_text(size=6),
        strip.placement = "outside")
plot  


getwd()

ggsave(filename="Expression_summary.jpg", plot = plot, width = 19, height = 20, units = "cm")


#############################################################################
# Hormones

dat <- as.data.frame(read_excel("../S2_Data_Summary.xlsx",
                                sheet="Hormone data"))
unique(dat$Genotype)

Ri_insert_list <- list(
  Am = "None",
  Am1 = "TL",
  Am2 = "TL",
  Am3 = "TL",
  Am4 = "TL+TR",
  Am5 = "TL+TR",
  Am6 = "TL+TR",
  ND = "None",
  ND1 = "TL+TR",
  ND2 = "TL+TR",
  Ds = "None",
  Ds_noRi = "None",
  Ds1 = "TL",
  Ds2 = "TL",
  Ds3 = "TL+TR",
  Ds4 = "TL+TR"
)
# Insert hinzufuegen von liste
dat$Ri_integration <- sapply(dat$Genotype, function(x) {
  for (name in names(Ri_insert_list)) {
    if (x == name) {
      return(Ri_insert_list[[name]])
    }
  }
  return("unknown")
})

factor_vector <- c(1,2,3,4,11)
dat[,factor_vector] <- lapply(dat[,factor_vector],as.factor)

num_vector <- c(5,6)
dat[,num_vector] <- lapply(dat[,num_vector],as.numeric)


dat <- dat %>% 
  rename(
    Mean ='Mean (ng / g dry mass)',
    n = 'n (1 sample per plant)'
  )


levels(dat$Cultivar)
dat <- dat %>%
  mutate(Cultivar = fct_relevel(Cultivar, 
                                "Am","ND" ,"Ds" ))
levels(dat$Cultivar)


levels(dat$Cultivar)
dat$Cultivar <- dplyr::recode(dat$Cultivar, 
                              "Am" = "Rosa Am",
                              "Ds" = "S. tuberosum Ds",
                              "ND" = "Rosa ND")
levels(dat$Cultivar)


dat$parameter <- paste0(capitalize(dat$Organ), " ", dat$Hormone)

# add page break for y axis label
dat$parameter <- paste0(dat$parameter, "\nng/g dry mass")


dat$parameter <- as.factor(dat$parameter)

levels(dat$parameter)
dat <- dat %>%
  mutate(parameter = fct_relevel(parameter, 
                                 "Leaf IAA\nng/g dry mass" ,"Leaf tZR\nng/g dry mass" ,"Leaf DHZR\nng/g dry mass" , "Leaf cZR\nng/g dry mass" ,
                                 "Leaf iP\nng/g dry mass" , "Leaf SA\nng/g dry mass"  ,"Leaf JA\nng/g dry mass" ,   "Leaf ABA\nng/g dry mass",
                                     
                                 
                                 "Stem IAA\nng/g dry mass" ,"Stem tZR\nng/g dry mass","Stem DHZR\nng/g dry mass", "Stem cZR\nng/g dry mass" ,
                                 "Stem iP\nng/g dry mass" ,"Stem SA\nng/g dry mass"   , "Stem JA\nng/g dry mass" ,"Stem ABA\nng/g dry mass" ,     
                                 
                                 "Root IAA\nng/g dry mass" , "Root iP\nng/g dry mass" , "Root SA\nng/g dry mass" , 
                                 "Root JA\nng/g dry mass" ,  "Root JAMe\nng/g dry mass",  "Root ABA\nng/g dry mass"  ))


dat$parameter <- as.factor(dat$parameter)
levels(dat$parameter)


# This converts "Rosa Am" into "italic('Rosa')~'Am'"
plotmath_formatter <- function(x) {
  # Capture species (group 1) and abbr (group 2), wrap group 1 in italic('')
  formatted <- sub(pattern = "(.*) (\\S+)$", 
                   replacement = "italic('\\1')~'\\2'", 
                   x)
  return(formatted)
}


levels(dat$Cultivar)

current_organ = "stem"

for (current_organ in levels(dat$Organ)) {
  
  print(current_organ)
  
  current_dat <- subset(dat, dat$Organ == current_organ)
  
  cbPalette <- c("#999999", "#E69F00", "#56B4E9")
  
  
  plot <- ggplot(data=current_dat, aes(x=Genotype, y=Mean)) +
    facet_grid(parameter~Cultivar,
               scales="free",space = "free_x",
               switch = "y",
               labeller = labeller(
                 Cultivar = as_labeller(plotmath_formatter, default = label_parsed),
                 Measurement_type = label_wrap_gen(width = 15))
    ) +
    
    scale_y_continuous(expand = expansion(mult = c(0.2, 0.15))) +
    
    
    scale_fill_manual(values=cbPalette) +
    geom_bar(stat="identity",
             aes(fill=Ri_integration)) +
    
    geom_errorbar(aes(ymin=Mean-SD, ymax=Mean+SD), 
                  width=0.3, linewidth=0.1) + 
    #n
    geom_text(aes(label=n,
                  y= -Inf,
                  x= Genotype),
              size=2,
              vjust =-0.5) +
    #asteriks
    geom_text(aes(label=Asterisks,
                  y= Mean+SD,
                  x= Genotype),
              size=2,
              vjust =-0.2) +
    
    coord_cartesian(clip = "off") +
    
    labs(x = "Genotype", 
         y = "",
         fill="Ri integration") +  
    theme(panel.background = element_rect(fill = "white", colour = "grey50"), 
          panel.grid.major = element_line(colour = "grey", linewidth=0.2),
          panel.grid.major.x = element_blank(),
          strip.background = element_blank(),
          axis.title = element_text(size=10),
          axis.text = element_text(size=7),
          legend.key.size = unit(0.5, 'cm'),
          legend.title = element_text(size=8),
          legend.text = element_text(size=7),
          strip.text.x = element_text(size=10),
          strip.text.y = element_text(size=6),
          strip.placement = "outside")
  plot  
  
  
  
  getwd()
  
  ggsave(filename=paste("Hormone_", current_organ,"_summary.jpg"), plot = plot, width = 19, height = 20, units = "cm")
  
  

}


    
