# Supplementary material for: Morphological and hormonal diversity in rose (Rosa hybrida L.) and potato (Solanum tuberosum L.) Ri genotypes: A comparative study
Source: PLoS One. 2026 Apr 15;21(4):e0345941. doi: 10.1371/journal.pone.0345941 (PMC13082669; doi:10.1371/journal.pone.0345941)
Supplement: S5 File — RStudio scripts for statistical analysis and creation of graphics. (ZIP) [file pone.0345941.s005.zip › Expression analyses/1 Expression_createDataset.R]

library(writexl)
library(readxl)
library(dplyr)
library(ggplot2)
library(patchwork)
library(DescTools)
library(bestNormalize)
library(lme4)
library(lmtest)
library(hnp)
library(performance)
library(see)
library(emmeans)
library(multcomp)
library(multcompView)
library(ggsignif)
library(tidyr)
library(reshape2)
library(MASS)
library(tidyverse)
library(robustlmm)


#####################################################################
# load and filter data
  
dat <- as.data.frame(read_excel("../S1_Raw_Data.xlsx", sheet = "Expression_data"))

factor_vector <- c(1:6)
dat[,factor_vector] <- lapply(dat[,factor_vector],as.factor)
# change col name
colnames(dat)
dat <- dat %>% 
  rename(
    Experiment = Plate_ID
  )


dat$CT <- as.numeric(dat$Ct)


summary(dat)


control_dat <- dat %>%
  group_by(Experiment, Genotype, Organ, Gene) %>%
  summarise(n = n())


# NTC, all controls and DS_noRi remove
      levels(dat$Genotype)
      dat <- subset(dat, dat$Genotype != "NTC"&
                      dat$Genotype != "Ds_noRi" &
                       dat$Genotype != "Am"&
                       dat$Genotype != "ND"&
                       dat$Genotype != "Ds")
      dat <- droplevels(dat)
      levels(dat$Genotype)

      
# remove all aux2 from genotypes that can not have them
      # nur Ds3 hat aux2, deshalb wird der rausgenommen, da vergleich mit Ds4 nicht moeglich ist
      levels(dat$Gene)
      dat <- dat[!(dat$Genotype %in% c("Am1", "Am2", "Am3",
                                          "Ds1", "Ds2", "Ds3", "Ds4") & 
                       dat$Gene %in% c("aux2")), ]
      
      dat <- droplevels(dat)

      
# Check data

      test_platten <- dat %>%
        group_by(Experiment, Genotype, Organ) %>%
        summarise(
          Genes_Analyzed = list(unique(Gene))
        ) %>%
        ungroup()

      
# add species and cultivar
  
      Species <- list(
        Am = "Rose",
        Am1 = "Rose",
        Am2 = "Rose",
        Am3 = "Rose",
        Am4 = "Rose",
        Am5 = "Rose",
        Am6 = "Rose",
        ND = "Rose",
        ND1 = "Rose",
        ND2 = "Rose",
        Ds = "Potato",
        Ds_noRi = "Potato",
        Ds1 = "Potato",
        Ds2 = "Potato",
        Ds3 = "Potato",
        Ds4 = "Potato"
      )
      
      dat$Species <- sapply(dat$Genotype, function(x) {
        for (name in names(Species)) {
          if (x == name) {
            return(Species[[name]])
          }
        }
        return("unknown")
      })
      
      dat$Species <- as.factor(dat$Species)
      
      Cultivar <- list(
        Am = "Am",
        Am1 = "Am",
        Am2 = "Am",
        Am3 = "Am",
        Am4 = "Am",
        Am5 = "Am",
        Am6 = "Am",
        ND = "ND",
        ND1 = "ND",
        ND2 = "ND",
        Ds = "Ds",
        Ds_noRi = "Ds",
        Ds1 = "Ds",
        Ds2 = "Ds",
        Ds3 = "Ds",
        Ds4 = "Ds"
      )

      # Genotyp_code hinzufuegen von liste
      dat$Cultivar <- sapply(dat$Genotype, function(x) {
        for (name in names(Cultivar)) {
          if (x == name) {
            return(Cultivar[[name]])
          }
        }
        return("unknown")
      })
      
      dat$Cultivar <- as.factor(dat$Cultivar)
      
      
      
# drop na
      summary(dat)

      dat <- drop_na(dat)
      
##### load primer efficiencies:

dat_eff <- as.data.frame(read_excel("../S1_Raw_Data.xlsx",
                                sheet = "ExpressionPrimerEff"))

dat_eff <- dat_eff[,c(1,3)]

##################################################################################

    results_all <- data.frame()
    RQ_data_all <- data.frame()
    
    # Define reference genes
        # to place as last level and
        # to exclude from expression analysis
    reference_genes <- c("OXA1", "RPN7", "TIP", "SAND")
    
    levels(dat$Cultivar)
    
    # test
      current_Cultivar <- "Am"
      current_Gene <- "rolA"
    
    for (current_Cultivar in levels(dat$Cultivar)) {
      
      print(paste("Current Cultivar:", current_Cultivar))
      
      current_Species <- sapply(current_Cultivar, function(x) Species[x])[[1]]
      current_Species
      
      dat_current_cultivar <- subset(dat, dat$Cultivar == current_Cultivar)
      dat_current_cultivar <- droplevels(dat_current_cultivar)

      # Get the existing levels of the Gene factor
      existing_levels <- levels(dat_current_cultivar$Gene)
      existing_levels
      
      # Exclude the refGenes from the existing levels
      genes_to_include_in_loop <- setdiff(existing_levels, reference_genes)
      genes_to_include_in_loop

      
      for (current_Gene in genes_to_include_in_loop) {

        print(paste("Current Gene:", current_Gene))
        
        file_name <- paste0(current_Cultivar, "_", current_Gene)
        
        if (current_Species == "Rose") {
          dat_currentGene <- subset(dat_current_cultivar, dat_current_cultivar$Gene == current_Gene|
                                      dat_current_cultivar$Gene == "SAND" |
                                      dat_current_cultivar$Gene == "TIP")
          
          
        } else if (current_Species == "Potato") {
          dat_currentGene <- subset(dat_current_cultivar, dat_current_cultivar$Gene == current_Gene|
                                      dat_current_cultivar$Gene == "OXA1" |
                                      dat_current_cultivar$Gene == "RPN7")
        }
        
        dat_currentGene <- droplevels(dat_currentGene)
        
        # bring reference genes to the last factor level position
              levels(dat_currentGene$Gene)

              # Get the existing levels of the Gene factor
              existing_levels <- levels(dat_currentGene$Gene)
              
              # Identify which of the special factors are present in the existing levels
              present_special_factors <- intersect(reference_genes, existing_levels)
              
              # Create a new order for the levels: all existing levels except the special ones, then the present special ones at the end
              ordered_levels <- c(setdiff(existing_levels, present_special_factors), present_special_factors)
              ordered_levels
              
              # Relevel the Gene factor with the new order
              dat_currentGene$Gene <- factor(dat_currentGene$Gene, levels = ordered_levels)
              
              # Check the new levels to confirm
              levels(dat_currentGene$Gene)
              
              
        # add primer efficiencies
              dat_currentGene <- merge(dat_currentGene, dat_eff, by = "Gene", all.x = TRUE)
              
              
        # rename genes
              levels(dat_currentGene$Gene)
              gene <- levels(dat_currentGene$Gene)[1]
              refGene1 <- levels(dat_currentGene$Gene)[2]
              refGene2 <- levels(dat_currentGene$Gene)[3]

              dat_currentGene$Gene <- as.character(dat_currentGene$Gene)
              dat_currentGene$Gene[dat_currentGene$Gene == gene] <- "gene"
              dat_currentGene$Gene[dat_currentGene$Gene == refGene1] <- "refGene1"
              dat_currentGene$Gene[dat_currentGene$Gene == refGene2] <- "refGene2"
              dat_currentGene$Gene <- as.factor(dat_currentGene$Gene)
              
        names(dat_currentGene)[names(dat_currentGene) == "Gene"] <- "Gene_type"
              
        
        
        # Filter out experiments that do not have at least one "gene" in Gene_type
        dat_currentGene_correct <- dat_currentGene %>%
          group_by(Experiment) %>%
          filter(any(Gene_type == "gene")) %>%
          ungroup()
        
        
        
        dat_currentGene_correct <- as.data.frame(dat_currentGene_correct)
        dat_currentGene_correct <- droplevels(dat_currentGene_correct)
        str(dat_currentGene_correct)
        summary(dat_currentGene_correct)
        
        
        
##############################################################################
# calculate relative expression
        
        # calculate tec. rep. means
        tec_mean <- dat_currentGene_correct %>%
          group_by(Experiment, Genotype, Organ, Gene_type, Plant, Efficiency) %>%
          summarize(mean_CT_tecRep = mean(CT))
        
        
######## include primer efficiencies and go to exponentiated scale
        tec_mean$Efficiency_correct <- (tec_mean$Efficiency / 100) + 1
        
        tec_mean$expression <- tec_mean$Efficiency_correct^-tec_mean$mean_CT_tecRep
        
        
        # Calculate the geometric mean of reference genes
        Geom_mean <- tec_mean %>%
          filter(Gene_type %in% c("refGene1", "refGene2")) %>%
          group_by(Experiment, Genotype, Organ, Plant) %>%
          summarize(
            geom_mean = exp(mean(log(expression))),
            .groups = "drop"
          )
        
        # Join back to the original data
        CT_data_with_geom_mean <- tec_mean %>%
          filter(Gene_type %in% c("gene")) %>%
          left_join(Geom_mean, by = c("Experiment", "Genotype", "Organ", "Plant"))
        
        
        # calculate relative expression to internal reference genes
        RQ_data <- CT_data_with_geom_mean %>%
          group_by(Experiment, Genotype, Organ, Plant) %>%
          summarize (
            RQ = expression / geom_mean
          ) 
        
        RQ_data <- droplevels(RQ_data)
        
        RQ_data$gene <- current_Gene
        
        ggplot(RQ_data, aes(x=Genotype, y=RQ)) +
          geom_boxplot(outlier.shape = NA) +
          geom_point(position = position_jitter(width = 0.3, height = 0)) +
          facet_wrap(~Organ, scales = "free_y") +
          theme_bw()
        
        
        
        RQ_data_all <- rbind(RQ_data_all, RQ_data)


        
        

    
       # calculate relative expression to reference genotype

              result <- RQ_data %>%
                group_by(Genotype, Organ) %>%
                summarise(
                  gene = current_Gene,
                  mean_rel_expr = mean(RQ),
                  sd_rel_expr = sd(RQ),
                  n = n(),
                  se_rel_expr = sd_rel_expr / sqrt(n)
                ) 

        

        results_all <- rbind(results_all, result)
      }
    }

    
      saveRDS(results_all, file = "Data_summary_for_Barplot.rds")
      saveRDS(RQ_data_all, file = "Data_RQ_perPlant_for_statistics.rds")
      
      
       
       
       
    
    
   
       
       
