# Supplementary material for: Morphological and hormonal diversity in rose (Rosa hybrida L.) and potato (Solanum tuberosum L.) Ri genotypes: A comparative study
Source: PLoS One. 2026 Apr 15;21(4):e0345941. doi: 10.1371/journal.pone.0345941 (PMC13082669; doi:10.1371/journal.pone.0345941)
Supplement: S5 File — RStudio scripts for statistical analysis and creation of graphics. (ZIP) [file pone.0345941.s005.zip › Expression analyses/2 Expression_combine_Datasets_ANOVAtable.R]

library(writexl)
library(readxl)
library(dplyr)
library(ggplot2)
library(patchwork)
library(DescTools)
library(bestNormalize)
library(lme4)
library(lmtest)
library(hnp)
library(performance)
library(see)
library(emmeans)
library(multcomp)
library(multcompView)
library(ggsignif)
library(tidyr)
library(reshape2)
library(pheatmap)
library(RColorBrewer)
library(tidyverse)


# load statistic data
    dat <-  readRDS("Data_RQ_perPlant_for_statistics.rds")


    factor_vector <- c(1,2,3,4,6)
    dat[,factor_vector] <- lapply(dat[,factor_vector],as.factor)
    str(dat)
   

# calculate statistics

    # hinzufuegen von cultivar
          Cultivar <- list(
            Am = "Am",
            Am1 = "Am",
            Am2 = "Am",
            Am3 = "Am",
            Am4 = "Am",
            Am5 = "Am",
            Am6 = "Am",
            ND = "ND",
            ND1 = "ND",
            ND2 = "ND",
            Ds = "Ds",
            Ds_noRi = "Ds",
            Ds1 = "Ds",
            Ds2 = "Ds",
            Ds3 = "Ds",
            Ds4 = "Ds"
          )

          # Genotyp_code hinzufuegen von liste
          dat$Cultivar <- sapply(dat$Genotype, function(x) {
            for (name in names(Cultivar)) {
              if (x == name) {
                return(Cultivar[[name]])
              }
            }
            return("unknown")
          })
        
          dat$Cultivar <- as.factor(dat$Cultivar)
          
          
    # calculate per cultivar and organ significance letters
          PlotQQ(dat$RQ)
          best <- bestNormalize(dat$RQ)
          best
          dat$RQ_transformed <- best$x.t
          PlotQQ(dat$RQ_transformed)
          
        
          
          statistic_results_CLD <- data.frame()
          statistic_results_anova <- data.frame()
          
          cultivar <- "Am"
          current_gene <- "aux2"
          current_organ <- "leaf"
          
          for (cultivar in levels(dat$Cultivar)) {
            
            current_dat <- subset(dat, dat$Cultivar == cultivar)
            current_dat <- droplevels(current_dat)
            
            for (current_gene in levels(current_dat$gene)) {
              
              current_dat_gene <- subset(current_dat, current_dat$gene == current_gene)
              current_dat_gene <- droplevels(current_dat_gene)
              
              for (current_organ in levels(current_dat_gene$Organ)) {
                
                print(paste(cultivar, "-", current_gene, "-", current_organ))
                
                current_dat_Organ <- subset(current_dat_gene, current_dat_gene$Organ == current_organ)
                current_dat_Organ <- droplevels(current_dat_Organ)
                
                fit <- lm(RQ_transformed ~ Genotype, data=current_dat_Organ)
                # PlotQQ(residuals(fit))
                # hnp(fit, halfnormal=FALSE, paint.out=TRUE,
                #     resid.type = "student")
                # 
                # 
                # ggplot(data=current_dat_Organ, aes(y=RQ_transformed, x=Genotype)) +
                #   geom_boxplot(outlier.shape = NA) +
                #   geom_point(position = position_jitter(width = 0.3, height = 0)) +
                #   geom_point(stat = "summary", fun = "mean", shape = 1, size = 1,
                #              color = "black", fill = "black", stroke = 0.7) +
                #   theme_bw()

                
                anova_result <- as.data.frame(anova(fit))
                anova_result$Cultivar <- cultivar
                anova_result$Gene <- current_gene
                anova_result$Organ <- current_organ
                anova_result <- anova_result[1,c(5,6,7,8)]
                
                colnames(anova_result)
                anova_result <- anova_result %>% 
                  rename(
                    'p value' = 'Pr(>F)'
                  )
                
                statistic_results_anova <- rbind(statistic_results_anova, anova_result)
                
              
                emm <- emmeans(fit, specs = "Genotype", contr = "tukey") 
  
                cld <- multcomp::cld(emm[[1]], alpha=0.05, Letters=letters)
                cld
                
                cld$.group <- as.factor(cld$.group)
                cld$.group <- trimws(cld$.group)
                
                cld <- cld[,c(1,7)]
                names(cld)[names(cld) == ".group"] <- "CLD"
                cld$Cultivar <- cultivar
                cld$Gene <- current_gene
                cld$Organ <- current_organ

                
                statistic_results_CLD <- rbind(statistic_results_CLD, cld)

                
              }
              
            }
          }
       
          
          head(statistic_results_anova)
          
          
      # transform the anova table, to be published in the supplements
          
          # Create a new column that combines Gene and Organ
          formatted_results <- statistic_results_anova %>%
            # Create a new column for significance markers based on p-value
            mutate(
              significance = case_when(
                `p value` < 0.001 ~ "***",
                `p value` < 0.01 ~ "**",
                `p value` < 0.05 ~ "*",
                TRUE ~ ""
              )
            ) %>%
            # Format p-values with 4 decimal places and replace . with ,
            mutate(`p value` = format(round(`p value`, 4), nsmall = 4)) %>%
           # mutate(`p value` = gsub("\\.", ",", `p value`)) %>%
            # Combine p-value and significance
            mutate(value_with_sig = paste0(`p value`, significance))
          
          # Now reshape the data to match the desired format
          result_table <- formatted_results %>%
            # Create the wide format
            pivot_wider(
              id_cols = Gene,
              names_from = c(Cultivar, Organ),
              values_from = value_with_sig,
              values_fill = "NA"  # Fill missing values with NA
            )
          
          # sort rows and cols
            colnames(result_table)
            result_table[,1]
            result_table <- result_table[c(2,3,4,1),c(1,2,3,4, 8,9,10,5,6,7)]
            
            
          write_xlsx(result_table, path = "statistic_results_anova.xlsx")
          
          
    # combine statistics with smmary values
          # load summary
              dat_summary <-  readRDS("Data_summary_for_Barplot.rds")
      
              colnames(dat_summary)
              dat_summary <- dat_summary %>% 
                rename(
                  Gene = gene,
                  'Mean RQ' = mean_rel_expr,
                  'SD RQ' = sd_rel_expr,
                  'SE RQ' = se_rel_expr
                )

              factor_vector <- c(1,2,3)
              dat_summary[,factor_vector] <- lapply(dat_summary[,factor_vector],as.factor)
              str(dat_summary)
          
        dat_summary <- merge(dat_summary, statistic_results_CLD,
                             by=c("Genotype", "Organ", "Gene"))

        
        dat_summary$'Mean RQ' <-  round(dat_summary$'Mean RQ', 3)
        dat_summary$'SD RQ' <-  round(dat_summary$'SD RQ', 3)
        dat_summary$'SE RQ' <-  round(dat_summary$'SE RQ', 3)
       
        dat_summary <- dat_summary[,c(9, 1,2,3, 4,5,7, 6, 8)]
       
        chr_vector <- c(5,6,7)
        dat_summary[,chr_vector] <- lapply(dat_summary[,chr_vector],as.character)
        
        head(dat_summary)
        
        dat_summary_sorted <- dat_summary %>% arrange(Cultivar, Organ, Gene)
        
        write_xlsx(dat_summary_sorted, path = "all_expression_data_with_CLDs.xlsx")
        
        
  
       
       
       
       
       
       
       
       
       
       
       
       
    
    
   
       
       
