# Supplementary material for: Morphological and hormonal diversity in rose (Rosa hybrida L.) and potato (Solanum tuberosum L.) Ri genotypes: A comparative study
Source: PLoS One. 2026 Apr 15;21(4):e0345941. doi: 10.1371/journal.pone.0345941 (PMC13082669; doi:10.1371/journal.pone.0345941)
Supplement: S5 File — RStudio scripts for statistical analysis and creation of graphics. (ZIP) [file pone.0345941.s005.zip › Hormone analyses/1 Hormone_dataCuration_summary_statistics.R]

library(tidyr)
library(writexl)
library(readxl)
library(dplyr)
library(reshape2)
library(ggplot2)
library(patchwork)
library(DescTools)
library(bestNormalize)
library(lme4)
library(lmtest)
library(hnp)
library(performance)
library(see)
library(emmeans)
library(multcomp)
library(multcompView)
library(ggsignif)


#####################################################################

      dat <- as.data.frame(read_excel("../S1_Raw_Data.xlsx",
                                      sheet = "Hormone_data"))
      

      colnames(dat)[3:ncol(dat)]
      
      dat <- melt(dat, 
                  measure.vars=colnames(dat)[3:11], 
                  id.vars=c("Genotype", "Organ"), 
                  variable.name="Measurement_type", 
                  value.name="measurements")
      
      
      Cultivar <- list(
        Am = "Am",
        Am1 = "Am",
        Am2 = "Am",
        Am3 = "Am",
        Am4 = "Am",
        Am5 = "Am",
        Am6 = "Am",
        ND = "ND",
        ND1 = "ND",
        ND2 = "ND",
        Ds = "Ds",
        Ds_noRi = "Ds",
        Ds1 = "Ds",
        Ds2 = "Ds",
        Ds3 = "Ds",
        Ds4 = "Ds"
      )
      
      # Genotyp_code hinzufuegen von liste
      dat$Cultivar <- sapply(dat$Genotype, function(x) {
        for (name in names(Cultivar)) {
          if (x == name) {
            return(Cultivar[[name]])
          }
        }
        return("unknown")
      })
      
       
      str(dat)
      factor_vector <- c(1,2,3,5)
      dat[,factor_vector] <- lapply(dat[,factor_vector],as.factor)
      
      dat$measurements <- as.numeric(dat$measurements)
      str(dat)
      
    

      #####################################################################

      
  #    dat <- subset(dat, dat$Genotype != "Ds_noRi")
      dat <- drop_na(dat)
      dat <- droplevels(dat)
      summary(dat)
      
      
      # remove outliers based on the IQR criterion
            threshold <- 5
      
            outlier_df <- dat %>%
              group_by(Genotype, Organ, Measurement_type, Cultivar) %>%
              mutate(
                Q1 = quantile(measurements, 0.25),
                Q3 = quantile(measurements, 0.75),
                IQR = Q3 - Q1,
                lower_bound = Q1 - threshold * IQR,
                upper_bound = Q3 + threshold * IQR,
                is_outlier = measurements < lower_bound | measurements > upper_bound
              ) 
            
            dat_outliers <- outlier_df %>%
              filter(is_outlier)
            
            print(paste("Outlier number:", nrow(dat_outliers)))
            
            ##### graphics
            n_dat <- outlier_df %>%
              group_by(Genotype, Organ, Measurement_type, Cultivar) %>%
              summarise(n_biorep = n()) 
            
            ggplot(outlier_df, aes(x=Genotype, y=measurements)) +
              facet_wrap(Organ~Measurement_type, , scales = "free") +
              theme_bw() +
              geom_point(data=subset(outlier_df,
                                     outlier_df$is_outlier == TRUE),
                         position = position_jitter(width = 0.2, height = 0),
                         color="red") +
              geom_point(data=subset(outlier_df,
                                     outlier_df$is_outlier == FALSE),
                         position = position_jitter(width = 0.2, height = 0),
                         color="black") +
              geom_text(data=n_dat,
                        aes(label=n_biorep,
                            y= min(outlier_df$measurements)-1,
                            x= Genotype),
                        size=2)
    
            
            getwd()
         #   ggsave(filename="hormones_outlier_correctedValues.jpg", plot = last_plot(), width = 80, height = 40, units = "cm")
            
            
            
      # Filter out rows where is_outlier is TRUE
      dat <- outlier_df %>%
        filter(!is_outlier)

      summary(dat)

      
########################################################################
  
  
      levels(dat$Measurement_type)
      
      #test
      current_param <- "iP"
      current_cultivar <- "Am"
      current_organ <- "stem"
      
##########      
      
      create_stat <- function(current_param) {
        
        dat_summary_all_oneHormone <- data.frame()
        
        dat_aktuell <- subset(dat, dat$Measurement_type == current_param)
        
        for (current_cultivar in levels(dat_aktuell$Cultivar)) {
          
          dat_current_cult <- subset(dat_aktuell, dat_aktuell$Cultivar == current_cultivar)
          dat_current_cult <- droplevels(dat_current_cult)
          
          for (current_organ in levels(dat_current_cult$Organ)) {
            
            dat_current_organ <- subset(dat_current_cult, dat_current_cult$Organ == current_organ)
            dat_current_organ <- droplevels(dat_current_organ)

            # stat fuer plot erstellen
            dat_stat <- dat_current_organ %>%
              group_by(Genotype) %>%
              summarise(mean = mean(measurements),
                        sd = sd(measurements),
                        n = n(),
                        min = min(measurements),
                        max = max(measurements))
            
            
            plot <- ggplot(data=dat_stat, aes(x=Genotype, y=mean)) +
              geom_bar(stat="identity", fill="lightgrey", color="black") +
              geom_errorbar(aes(ymin=mean-sd, ymax=mean+sd), width=0.3) +
              theme_bw()

            plot
            
            
            
            dat_reference_genotypes <- subset(dat_stat, 
                                              dat_stat$Genotype == "Am" |
                                                dat_stat$Genotype == "Ds" |
                                                dat_stat$Genotype == "ND")
            
            names(dat_reference_genotypes)[names(dat_reference_genotypes) == "mean"] <- "ref_mean"
            
            dat_stat <- cbind(dat_stat, dat_reference_genotypes[,c(2)])

            dat_stat$log2_fold_change <- log2(dat_stat$mean + 1) - log2(dat_stat$ref_mean + 1)
            
            dat_stat$mean <- round(dat_stat$mean, 2)
            dat_stat$sd <- round(dat_stat$sd, 2)
            dat_stat$log2_fold_change <- round(dat_stat$log2_fold_change, 2)
            
            dat_stat <- dat_stat[,-7]

            PlotQQ(dat_current_organ$measurements)
            #    best <- bestNormalize(dat$measurements)
            #    best
            #    dat$measurements_transformed <- best$x.t
            
            # log transformation wegen Statistik und ratio 
            dat_current_organ$measurements_transformed <- log2(dat_current_organ$measurements + 1)
            PlotQQ(dat_current_organ$measurements_transformed)
            #      getwd()
            #      saveRDS(best, file = paste0("output/normalizationMethod_","allData",".RData"))

            
            fit <- lm(measurements_transformed ~ Genotype, data=dat_current_organ)
            
            PlotQQ(residuals(fit))
            # hnp(fit, halfnormal=FALSE, paint.out=TRUE,
            #     resid.type = "student")
            
            emm <- emmeans(fit, specs = "Genotype", contr = "dunnett") 
            emm

            
            emm_df <- as.data.frame(emm$contrasts)
            
            emm_df <- emm_df %>%
              mutate(
                asterics = case_when(
                  p.value <= 0.001 ~ "***",
                  p.value <= 0.01 ~ "**",
                  p.value <= 0.05 ~ "*",
                  TRUE ~ ""
                )
              ) 
            
            emm_df$Genotype <- gsub(" - .*", "", emm_df$contrast)
            
            emm_df <- emm_df[,c(6,7,8)]

            dat_summary <- merge(dat_stat, emm_df,
                                 by="Genotype",
                                 all.x=TRUE)
            
            dat_summary$Hormone <- current_param
            dat_summary$Cultivar <- current_cultivar
            dat_summary$Organ <- current_organ
            
            setNames(1:length(colnames(dat_summary)), colnames(dat_summary))
            dat_summary <- dat_summary[,c(11,12,10,1,2,3,4,7,8,9)]
            
            dat_summary <- dat_summary %>% 
              rename(
                Mean = mean,
                SD = sd,
                'p value' = p.value,
                Asterics = asterics
              )
            
            dat_summary_all_oneHormone <- rbind(dat_summary_all_oneHormone, dat_summary)
          }
          
        }

        return(dat_summary_all_oneHormone)
        
      }
      
     
      
all_hormone_data_statistics <- data.frame()
       
current_param <- "SA"
for (current_param in levels(dat$Measurement_type)) {
  
  dat_summary_all_oneHormone <- create_stat(current_param = current_param)
 
  all_hormone_data_statistics <- rbind(all_hormone_data_statistics, dat_summary_all_oneHormone)
  
}


all_hormone_data_statistics <- subset(all_hormone_data_statistics,
                                      all_hormone_data_statistics$Genotype != "ND_alone")


all_hormone_data_statistics_filtered <- all_hormone_data_statistics %>% 
  rename(
    'Mean (ng / g dry mass)' = Mean,
    'n (1 sample per plant)' = n,
    p = `p value`
  )


# round values with scientific notation after threshold and export as string with . as decimal
    all_hormone_data_statistics_filtered <- all_hormone_data_statistics_filtered %>%
      mutate(p = ifelse(p < 0 | (p > 0 & abs(p) < 0.001),
                                       formatC(p, format = "e", digits = 2),
                                       as.character(round(p, 3)))) %>%
      mutate(p = as.character(p))  # Ensure string type


chr_vector <- c(5:8)
all_hormone_data_statistics_filtered[,chr_vector] <- lapply(all_hormone_data_statistics_filtered[,chr_vector],as.character)


write_xlsx(all_hormone_data_statistics_filtered, path = "all_hormone_data_statistics.xlsx")
      
      
      
      
      
      
      
      
      
      
      
      
      
