# Supplementary material for: Morphological and hormonal diversity in rose (Rosa hybrida L.) and potato (Solanum tuberosum L.) Ri genotypes: A comparative study
Source: PLoS One. 2026 Apr 15;21(4):e0345941. doi: 10.1371/journal.pone.0345941 (PMC13082669; doi:10.1371/journal.pone.0345941)
Supplement: S5 File — RStudio scripts for statistical analysis and creation of graphics. (ZIP) [file pone.0345941.s005.zip › Hormone analyses/2 Hormone_heatmap.R]

library(writexl)
library(readxl)
library(dplyr)
library(ggplot2)
library(patchwork)
library(DescTools)
library(bestNormalize)
library(lme4)
library(lmtest)
library(hnp)
library(performance)
library(see)
library(emmeans)
library(multcomp)
library(multcompView)
library(ggsignif)
library(tidyr)
library(reshape2)
library(pheatmap)
library(RColorBrewer)
library(tidyverse)

# Data:
    # to control p values and asterics
    # mean, sd, n, min, max
    # ratio-to-control with two values after comma


#####################################################################

dat <- as.data.frame(read_excel("all_hormone_data_statistics.xlsx"))
dat$measurement <- paste0(dat$Hormone, " ", dat$Organ)

dat <- dat %>% 
  rename(
    Mean = 'Mean (ng / g dry mass)'
  )

num_vector <- c(5,6,8)
dat[,num_vector] <- lapply(dat[,num_vector],as.numeric)


#####################################################################


str(dat)
factor_vector <- c(1, 4, 11)
dat[,factor_vector] <- lapply(dat[,factor_vector],as.factor)
str(dat)


# fuege Not detected hinzu, wo es angebracht ist
  # -	Blauer bzw roter kosten statt ganzes Feld für Ratios, wo nur 0er-Werte hatten
  # o	Kontrolle: alle Ris Kasten
  # o	Ris : nur der jeweilige Ri ein Kasten
      not_includierte_Genotypen <- dat %>%
        group_by(Cultivar, measurement) %>%
        mutate(
          # Convert factors to character if needed
          Genotype_char = as.character(Genotype),
          Cultivar_char = as.character(Cultivar),
          
          value_inclusion = case_when(
            # Rule 1: If all genotypes in the Cultivar group have Mean = 0,
            # mark them as "ND" (not detected)
            all(Mean == 0, na.rm = TRUE) ~ "ND",
            
            # Rule 2: If the genotype matching the cultivar has log2_fold_change = 0,
            # mark all entries in the group as "NC"
            any(Genotype_char == Cultivar_char & Mean == 0, na.rm = TRUE) ~ "NC",
            
            # Rule 3: For other genotypes that have log2_fold_change = 0,
            # mark only those specific genotypes as "NC"
            Mean == 0 ~ "NC",
            
            # Default case: for all other entries
            TRUE ~ "Include"
          )
        ) %>%
        # Remove the temporary character columns if you don't need them
        ungroup()
      
      not_includierte_Genotypen$red_or_blue <- ifelse(not_includierte_Genotypen$log2_fold_change > 0, "red", 
                                                      ifelse(not_includierte_Genotypen$log2_fold_change < 0, "blue",""))
      
      not_includierte_Genotypen <- not_includierte_Genotypen[,c(1,4,11,14,15)]

     
      
      
dat <- subset(dat, dat$Genotype != "Am" &
                dat$Genotype != "Ds" &
                dat$Genotype != "ND" &
                dat$Genotype != "Ds_noRi")

dat <- droplevels(dat)

dat$Asterics <- replace(dat$Asterics, is.na(dat$Asterics), "")


# Create the heatmap matrix
heatmap_matrix <- dat[, c("Genotype", "measurement", "log2_fold_change")]
heatmap_matrix <- tidyr::pivot_wider(heatmap_matrix, 
                                     names_from = "Genotype", 
                                     values_from = "log2_fold_change")

# col arrange
      colnames(heatmap_matrix)
      column_order <- c("measurement", 
                        "Am1", "Am2", "Am3", "Am4", "Am5", "Am6",  # Am columns
                        "ND1", "ND2",                              # ND columns
                        "Ds1", "Ds2", "Ds3", "Ds4")                # Ds columns
      
      heatmap_matrix <- heatmap_matrix[, column_order]


# row arrange
      rownames(heatmap_matrix) <- heatmap_matrix$measurement

      paste("'", rownames(heatmap_matrix), "'", sep="", collapse=", ")
      
      # nach Organ
          row_order <- c(
            # leaf
            'IAA leaf',
            'tZR leaf',
            'DHZR leaf',
            'cZR leaf',
            'iP leaf',
            'SA leaf',
            'JA leaf',
            'ABA leaf',
            # stem
            'IAA stem',
            'tZR stem',
            'DHZR stem',
            'cZR stem',
            'iP stem',
            'SA stem',
            'JA stem',
            'ABA stem',
            # root
            'IAA root', 
            'iP root',
            'SA root',
            'JA root', 
            'JAMe root',
            'ABA root'
          )
      
      
          
      heatmap_matrix <- heatmap_matrix[row_order,]


# Convert to matrix and set row names
mat <- as.matrix(heatmap_matrix[,-1])
rownames(mat) <- heatmap_matrix$measurement


# make rectangles white background: 
  # make log-value to 0 for genotypes, that are not included bzw. where log cant be calculated
  # due to reference or the Ri gentoype having 0 as mean
  # (direction and statistics can still be shown, just not the log ratio)
  # also for ND cultivars
    mat[1:3, 1:3]
    head(not_includierte_Genotypen)
    # Loop through each row in the dataframe
    for(i in 1:nrow(not_includierte_Genotypen)) {
      # Get current row
      row <- not_includierte_Genotypen[i,]
      
      # Check if value_inclusion is "NC"
      if(row$value_inclusion == "NC" |
         row$value_inclusion == "ND") {
        genotype <- as.character(row$Genotype)
        measure <- as.character(row$measurement)
        
        # Check if this genotype and measurement exist in the matrix
        if(genotype %in% colnames(mat) && measure %in% rownames(mat)) {
          # Set the corresponding matrix value to 0
          mat[measure, genotype] <- 0
        }
      }
    }


# Create a display matrix that correctly matches ref_ratio with asterics
      display_mat <- matrix(NA, nrow = nrow(mat), ncol = ncol(mat), 
                            dimnames = dimnames(mat))
      
      for (i in 1:nrow(mat)) {
        for (j in 1:ncol(mat)) {
          # Find the row in the original dataframe that matches the current measurement and genotype
          match_row <- which(dat$measurement == rownames(mat)[i] & 
                               dat$Genotype == colnames(mat)[j])
          
          # Combine ref_ratio and asterics
          display_mat[i, j] <- paste0(mat[i, j], "\n", 
                                      dat$Asterics[match_row])
        }
      }
      display_mat <- as.data.frame(display_mat)
      
      
      # # ueberall wo NA steht, mach "" hin
      # display_mat <- display_mat %>%
      #   mutate_all(~gsub("NA", "", .))
      
      # show in cells, where log difference can not be computed due to 0 in means,
          # a "NC" for "not calcualted" due to "not detected". Instead of the 0 values.
          # still show asterics

            # Loop through each row in the dataframe
            for(i in 1:nrow(not_includierte_Genotypen)) {
              # Get current row
              row <- not_includierte_Genotypen[i,]
              
              # Check if value_inclusion is "NC"
              if(row$value_inclusion == "NC") {
                genotype <- as.character(row$Genotype)
                measure <- as.character(row$measurement)
                
                # Check if this genotype and measurement exist in the matrix
                if(genotype %in% colnames(display_mat) && measure %in% rownames(display_mat)) {
                  
                  text <- display_mat[measure, genotype]
                  
                  # Check if the text contains asterisks after a line break
                  if (grepl("\n\\*+", text)) {
                    # Extract the asterisks
                    result <- sub(".*\n(\\*+).*", "\\1", text)
                  } else {
                    result <- ""
                  }
                  
                  display_mat[measure, genotype] <- paste0("NC\n", result)
                }
              }
              
          # check for ND, if all genotypes had no detection
              # Check if value_inclusion is "ND"
              else if(row$value_inclusion == "ND") {
                genotype <- as.character(row$Genotype)
                measure <- as.character(row$measurement)
                
                # Check if this genotype and measurement exist in the matrix
                if(genotype %in% colnames(display_mat) && measure %in% rownames(display_mat)) {
                  
                  text <- display_mat[measure, genotype]
                  
                  # Check if the text contains asterisks after a line break
                  if (grepl("\n\\*+", text)) {
                    # Extract the asterisks
                    result <- sub(".*\n(\\*+).*", "\\1", text)
                  } else {
                    result <- ""
                  }
                  
                  display_mat[measure, genotype] <- paste0("ND\n", result)
                }
              }
              
              
            }
      
      
    
   
    


#	max/min ist über alle Parameter hinweg das höchste Verhältnis	
#	Vergleich der Variabilität aller Parameter zueinander

data_min <- min(dat$log2_fold_change)
data_max <- max(dat$log2_fold_change)

# Find the maximum absolute value
max_abs_value <- max(abs(c(data_min, data_max)))

# Create symmetric breaks around zero
breaks <- seq(-max_abs_value, max_abs_value, length.out = 101)

# Create a color palette with white exactly in the middle

color_palette <- colorRampPalette(c("#2A2AFE", "white", "#D60000"))(100)


heatmap <- pheatmap::pheatmap(mat, 
                    color = color_palette,
                    border_color = NA,
                    angle_col = 0,
                    scale = "none",
                    cluster_rows = FALSE,
                    cluster_cols = FALSE,
                    na_col = "grey",
                    breaks = breaks, 
                    display_numbers = display_mat,
                    fontsize_number = 8, # in den Zellen
                    cellheight = 18, 
                    cellwidth = 25,  
                    number_color = "black",
                    fontsize_col = 8,
                    fontsize_row = 10) # uebriger Text
heatmap


filepath <- "heatmap"


svg(paste0(filepath, ".svg"), width = 5.5, height = 6.5)
heatmap
dev.off()

# jpeg(paste0(filepath, ".jpg"), width = 14, height = 23, units = "cm", res = 600)
# heatmap
# dev.off()
    
