# Supplementary material for: Morphological and hormonal diversity in rose (Rosa hybrida L.) and potato (Solanum tuberosum L.) Ri genotypes: A comparative study
Source: PLoS One. 2026 Apr 15;21(4):e0345941. doi: 10.1371/journal.pone.0345941 (PMC13082669; doi:10.1371/journal.pone.0345941)
Supplement: S5 File — RStudio scripts for statistical analysis and creation of graphics. (ZIP) [file pone.0345941.s005.zip › Morphological analyses/0 In_vitro_RootParams.R]

library(writexl)
library(readxl)
library(dplyr)
library(tidyr)
library(ggplot2)
library(patchwork)
library(DescTools)
library(bestNormalize)
library(lme4)
library(lmtest)
library(hnp)
library(performance)
library(see)
library(emmeans)
library(multcomp)
library(multcompView)
library(ggsignif)


#####################################################################
# root number
        dat <- as.data.frame(read_excel("../S1_Raw_Data.xlsx",
                                        sheet = "In_vitro_roots"))
        
        
        FileName_PlotAndNormalization = "RootNumber"
        
        # rename Y value for code reusage
        dat$measurements <- dat$Root_n

        
        GenoCode_list <- list(
          Am = "Am",
          Am1 = "Am",
          Am2 = "Am",
          Am3 = "Am",
          Am4 = "Am",
          Am5 = "Am",
          Am6 = "Am",
          ND = "ND",
          ND1 = "ND",
          ND2 = "ND",
          Ds = "Ds",
          Ds_noRi = "Ds",
          Ds1 = "Ds",
          Ds2 = "Ds",
          Ds3 = "Ds",
          Ds4 = "Ds"
        )
        

        
        # Genotyp_code hinzufuegen von liste
        dat$GenoCode <- sapply(dat$Genotype, function(x) {
          for (name in names(GenoCode_list)) {
            if (x == name) {
              return(GenoCode_list[[name]])
            }
          }
          return("unknown")
        })
        
        str(dat)
        factor_vector <- c(1,2,3,7)
        dat[,factor_vector] <- lapply(dat[,factor_vector],as.factor)
        str(dat)
        
        
        #####################################################################

        dat <- subset(dat, #dat$Genotype != "Ds_noRi" &
                        ((dat$GenoCode != "Ds" & dat$Days == 28) |
                           (dat$GenoCode == "Ds" & dat$Days == 14)))
        
        
        dat <- drop_na(dat)
        
        
        # stat fuer plot erstellen
        dat_stat <- dat %>%
          group_by(Genotype, GenoCode) %>%
          summarise(mean = mean(measurements),
                    sd = sd(measurements),
                    n = n(),
                    min = min(measurements),
                    max = max(measurements))
        
        
        plot <- ggplot(data=dat_stat, aes(x=Genotype, y=mean)) +
          facet_grid(~GenoCode, scales = "free_x") +
          geom_bar(stat="identity") +
          geom_errorbar(aes(ymin=mean-sd, ymax=mean+sd), width=0.3) +
          geom_text(aes(label=n, 
                        y= -1, 
                        x= Genotype),
                    size=2) +
          theme_bw()
        
        plot
        
        
        dat_reference_genotypes <- subset(dat_stat, 
                                          dat_stat$Genotype == "Am" |
                                            dat_stat$Genotype == "Ds" |
                                            dat_stat$Genotype == "ND")
        
        names(dat_reference_genotypes)[names(dat_reference_genotypes) == "mean"] <- "ref_mean"
        
        dat_stat <- merge(dat_stat, dat_reference_genotypes[,c(2,3)],
                          by="GenoCode")
        

        dat_stat$ref_ratio <- dat_stat$mean / dat_stat$ref_mean
        
        dat_stat$mean <- round(dat_stat$mean, 2)
        dat_stat$sd <- round(dat_stat$sd, 2)
        dat_stat$ref_ratio <- round(dat_stat$ref_ratio, 2)

        dat_stat <- dat_stat[,-8]
        
        
        
        
        # Statistics
        levels(dat$GenoCode)
        
        pvalues_all <- data.frame()
        
        cultivar <- "Ds"
        
        for (cultivar in levels(dat$GenoCode)) {
          
          current_cultivar <- subset(dat, dat$GenoCode == cultivar)
          
          fit <- glm(measurements ~ Genotype, data = current_cultivar, family = quasipoisson())
          
          summary(fit)
          
          hnp(fit, halfnormal=FALSE, paint.out=TRUE)
          
          emm <- emmeans(fit, specs = "Genotype", contr = "dunnett") 
          emm
          
          emm_df <- as.data.frame(emm$contrasts)
         
          emm_df <- emm_df %>%
            mutate(
              asterics = case_when(
                p.value <= 0.001 ~ "***",
                p.value <= 0.01 ~ "**",
                p.value <= 0.05 ~ "*",
                TRUE ~ ""
              )
            ) 
          
          emm_df$Genotype <- gsub(" - .*", "", emm_df$contrast)
          
          pvalues_all <- rbind(pvalues_all, emm_df[,c(6,7,8)])
 
        }
        
      
        dat_summary <- merge(dat_stat, pvalues_all,
                             by="Genotype",
                             all.x=TRUE)
       
        
       write_xlsx(dat_summary, path = paste0("dataSummary_forHeatmap_", FileName_PlotAndNormalization,".xlsx"))
        
        
        plot
        
        
    


##############################################################################
# average root length

        dat <- as.data.frame(read_excel("../S1_Raw_Data.xlsx",
                                        sheet = "In_vitro_roots"))
        
        FileName_PlotAndNormalization = "AverageRootLengthPerPlantlet"
        
       
   
        GenoCode_list <- list(
          Am = "Am",
          Am1 = "Am",
          Am2 = "Am",
          Am3 = "Am",
          Am4 = "Am",
          Am5 = "Am",
          Am6 = "Am",
          ND = "ND",
          ND1 = "ND",
          ND2 = "ND",
          Ds = "Ds",
          Ds_noRi = "Ds",
          Ds1 = "Ds",
          Ds2 = "Ds",
          Ds3 = "Ds",
          Ds4 = "Ds"
        )

        # Genotyp_code hinzufuegen von liste
        dat$GenoCode <- sapply(dat$Genotype, function(x) {
          for (name in names(GenoCode_list)) {
            if (x == name) {
              return(GenoCode_list[[name]])
            }
          }
          return("unknown")
        })
        
        str(dat)
        factor_vector <- c(1,2,3,6)
        dat[,factor_vector] <- lapply(dat[,factor_vector],as.factor)
        str(dat)
        
        
        #####################################################################
        

        dat <- subset(dat, #dat$Genotype != "Ds_noRi" &
                        ((dat$GenoCode != "Ds" & dat$Days == 28) |
                           (dat$GenoCode == "Ds" & dat$Days == 14)))
        
        
        dat$Root_length_sum_mm <- as.numeric(dat$Root_length_sum_mm)
        
        dat <- drop_na(dat)

        dat$measurements <- dat$Root_length_sum_mm / dat$Root_n

        
        # stat fuer plot erstellen
        dat_stat <- dat %>%
          group_by(Genotype, GenoCode) %>%
          summarise(mean = mean(measurements),
                    sd = sd(measurements),
                    n = n(),
                    min = min(measurements),
                    max = max(measurements))
        
        
        plot <- ggplot(data=dat_stat, aes(x=Genotype, y=mean)) +
          facet_grid(~GenoCode, scales = "free_x") +
          geom_bar(stat="identity") +
          geom_errorbar(aes(ymin=mean-sd, ymax=mean+sd), width=0.3) +
          geom_text(aes(label=n, 
                        y= -1, 
                        x= Genotype),
                    size=2) +
          theme_bw()
        
        plot
        
        
        
        dat_reference_genotypes <- subset(dat_stat, 
                                          dat_stat$Genotype == "Am" |
                                            dat_stat$Genotype == "Ds" |
                                            dat_stat$Genotype == "ND")
        
        names(dat_reference_genotypes)[names(dat_reference_genotypes) == "mean"] <- "ref_mean"
        
        dat_stat <- merge(dat_stat, dat_reference_genotypes[,c(2,3)],
                          by="GenoCode")
        
        
        dat_stat$ref_ratio <- dat_stat$mean / dat_stat$ref_mean
        
        dat_stat$mean <- round(dat_stat$mean, 2)
        dat_stat$sd <- round(dat_stat$sd, 2)
        dat_stat$ref_ratio <- round(dat_stat$ref_ratio, 2)
        
        dat_stat <- dat_stat[,-8]
        
        
        
        
        # Statistics
        
        PlotQQ(dat$measurements)
        best <- bestNormalize(dat$measurements)
        dat$measurements_transformed <- best$x.t
        PlotQQ(dat$measurements_transformed)
        getwd()
        saveRDS(best, file = paste0("normalizationMethod_",
                                    FileName_PlotAndNormalization,
                                    ".RData"))
        
        
        levels(dat$GenoCode)
        
        pvalues_all <- data.frame()
        
        cultivar <- "ND"
        
        for (cultivar in levels(dat$GenoCode)) {
          
          current_cultivar <- subset(dat, dat$GenoCode == cultivar)

          #  with random effect
          current_cultivar$random_effect <- current_cultivar$Genotype:current_cultivar$Plant
          fit1 <- lmer(measurements_transformed ~ Genotype * (1|random_effect), data=current_cultivar)
     #     fit2 <- lm(measurements_transformed ~ Genotype, data=current_cultivar)
    #      lrtest(fit1, fit2)
    #      hnp(fit1, halfnormal=FALSE, paint.out=TRUE)
          fit <- fit1
          
          emm <- emmeans(fit, specs = "Genotype", contr = "dunnett") 
          emm
          
          emm_df <- as.data.frame(emm$contrasts)
          
          emm_df <- emm_df %>%
            mutate(
              asterics = case_when(
                p.value <= 0.001 ~ "***",
                p.value <= 0.01 ~ "**",
                p.value <= 0.05 ~ "*",
                TRUE ~ ""
              )
            ) 
          
          emm_df$Genotype <- gsub(" - .*", "", emm_df$contrast)
          
          pvalues_all <- rbind(pvalues_all, emm_df[,c(6,7,8)])
          
        }
        
        
        dat_summary <- merge(dat_stat, pvalues_all,
                             by="Genotype",
                             all.x=TRUE)
        
        

        write_xlsx(dat_summary, path = paste0("dataSummary_forHeatmap_", FileName_PlotAndNormalization,".xlsx"))
        
        
        plot
        
        
        
        
        
        
        
        
        
        
        
     
    
        
        
        
        
        
        
        
        
