# Supplementary material for: Morphological and hormonal diversity in rose (Rosa hybrida L.) and potato (Solanum tuberosum L.) Ri genotypes: A comparative study
Source: PLoS One. 2026 Apr 15;21(4):e0345941. doi: 10.1371/journal.pone.0345941 (PMC13082669; doi:10.1371/journal.pone.0345941)
Supplement: S5 File — RStudio scripts for statistical analysis and creation of graphics. (ZIP) [file pone.0345941.s005.zip › Morphological analyses/0 RootHair.R]

library(tidyr)
library(writexl)
library(readxl)
library(dplyr)
library(ggplot2)
library(patchwork)
library(DescTools)
library(bestNormalize)
library(lme4)
library(lmtest)
library(hnp)
library(performance)
library(see)
library(emmeans)
library(multcomp)
library(multcompView)
library(ggsignif)
library(reshape2)


#####################################################################
# Root hair number
            # Change strings
            dat <- as.data.frame(read_excel("../S1_Raw_Data.xlsx",
                                            sheet = "In_vivo_rootHairs"))

            FileName_PlotAndNormalization = "RootHairNumber"
            

            dat$measurements <- dat$RootHair_number
            
            GenoCode_list <- list(
              Am = "Am",
              Am1 = "Am",
              Am2 = "Am",
              Am3 = "Am",
              Am4 = "Am",
              Am5 = "Am",
              Am6 = "Am",
              ND = "ND",
              ND1 = "ND",
              ND2 = "ND",
              Ds = "Ds",
              Ds_noRi = "Ds",
              Ds1 = "Ds",
              Ds2 = "Ds",
              Ds3 = "Ds",
              Ds4 = "Ds"
            )
            
            
            
            # Genotyp_code hinzufuegen von liste
            dat$GenoCode <- sapply(dat$Genotype, function(x) {
              for (name in names(GenoCode_list)) {
                if (x == name) {
                  return(GenoCode_list[[name]])
                }
              }
              return("unknown")
            })
            
          
            str(dat)
            factor_vector <- c(1,2,8)
            dat[,factor_vector] <- lapply(dat[,factor_vector],as.factor)
            str(dat)
            
            #####################################################################
            
            dat <- drop_na(dat)
          
           
            
            # stat fuer plot erstellen
            dat_stat <- dat %>%
              group_by(Genotype, GenoCode) %>%
              summarise(mean = mean(measurements),
                        sd = sd(measurements),
                        n = n(),
                        min = min(measurements),
                        max = max(measurements))
            
            
            plot <- ggplot(data=dat_stat, aes(x=Genotype, y=mean)) +
              facet_grid(~GenoCode, scales = "free_x") +
              geom_bar(stat="identity") +
              geom_errorbar(aes(ymin=mean-sd, ymax=mean+sd), width=0.3) +
              geom_text(aes(label=n, 
                            y= -1, 
                            x= Genotype),
                        size=2) +
              theme_bw()
            
            plot
            
            
            
            dat_reference_genotypes <- subset(dat_stat, 
                                                dat_stat$Genotype == "Am" |
                                                dat_stat$Genotype == "ND")
            
            names(dat_reference_genotypes)[names(dat_reference_genotypes) == "mean"] <- "ref_mean"
            
            dat_stat <- merge(dat_stat, dat_reference_genotypes[,c(2,3)],
                              by="GenoCode")
            
            
            dat_stat$ref_ratio <- dat_stat$mean / dat_stat$ref_mean
            
            dat_stat$mean <- round(dat_stat$mean, 2)
            dat_stat$sd <- round(dat_stat$sd, 2)
            dat_stat$ref_ratio <- round(dat_stat$ref_ratio, 2)
            
            dat_stat <- dat_stat[,-8]
            
            
            # Statistics

            pvalues_all <- data.frame()
            
            cultivar <- "ND"
            
            for (cultivar in levels(dat$GenoCode)) {
              
              current_cultivar <- subset(dat, dat$GenoCode == cultivar)
              
              current_cultivar$random_effect <- current_cultivar$Genotype:current_cultivar$Plant
            
              fit <- glm(measurements ~ Genotype, data = current_cultivar, family = quasipoisson())
             
              hnp(fit, halfnormal=FALSE, paint.out=TRUE)
              
              
              emm <- emmeans(fit, specs = "Genotype", contr = "dunnett") 
              emm
              
              emm_df <- as.data.frame(emm$contrasts)
              
              emm_df <- emm_df %>%
                mutate(
                  asterics = case_when(
                    p.value <= 0.001 ~ "***",
                    p.value <= 0.01 ~ "**",
                    p.value <= 0.05 ~ "*",
                    TRUE ~ ""
                  )
                ) 
              
              emm_df$Genotype <- gsub(" - .*", "", emm_df$contrast)
              
              pvalues_all <- rbind(pvalues_all, emm_df[,c(6,7,8)])
              
            }
            
            
            dat_summary <- merge(dat_stat, pvalues_all,
                                 by="Genotype",
                                 all.x=TRUE)
            
            plot
            
            write_xlsx(dat_summary, path = paste0("dataSummary_forHeatmap_", FileName_PlotAndNormalization,".xlsx"))
            
            
            
            
#####################################################################
# Root hair metric data
            
# Change strings
dat <- as.data.frame(read_excel("../S1_Raw_Data.xlsx",
                                sheet = "In_vivo_rootHairs"))


summary(dat)

dat <- melt(dat, 
            measure.vars=c("RootHair_area_squaremm",
                           "RootBody_area_squaremm",
                           "RootHair_length_microm"), 
            id.vars=c("Genotype", "Plant"), 
            variable.name="Measurement_type", 
            value.name="measurements")


GenoCode_list <- list(
  Am = "Am",
  Am1 = "Am",
  Am2 = "Am",
  Am3 = "Am",
  Am4 = "Am",
  Am5 = "Am",
  Am6 = "Am",
  ND = "ND",
  ND1 = "ND",
  ND2 = "ND",
  Ds = "Ds",
  Ds_noRi = "Ds",
  Ds1 = "Ds",
  Ds2 = "Ds",
  Ds3 = "Ds",
  Ds4 = "Ds"
)


# Genotyp_code hinzufuegen von liste
dat$GenoCode <- sapply(dat$Genotype, function(x) {
  for (name in names(GenoCode_list)) {
    if (x == name) {
      return(GenoCode_list[[name]])
    }
  }
  return("unknown")
})

str(dat)
factor_vector <- c(1,2,3,5)
dat[,factor_vector] <- lapply(dat[,factor_vector],as.factor)
str(dat)


dat <- dat %>% drop_na(measurements)

levels(dat$Measurement_type)

#test
current_param <- "RootHair_length_microm"

create_stat <- function(current_param) {
  
  dat_aktuell <- subset(dat, dat$Measurement_type == current_param)
  dat_aktuell <- droplevels(dat_aktuell)
  
  dat_aktuell$measurements <- as.numeric(dat_aktuell$measurements)
  
  # stat fuer plot erstellen
  dat_stat <- dat_aktuell %>%
    group_by(Genotype, GenoCode) %>%
    summarise(mean = mean(measurements),
              sd = sd(measurements),
              n = n(),
              min = min(measurements),
              max = max(measurements))
  
  
  plot <- ggplot(data=dat_stat, aes(x=Genotype, y=mean)) +
    facet_grid(~GenoCode, scales = "free_x") +
    geom_bar(stat="identity") +
    geom_errorbar(aes(ymin=mean-sd, ymax=mean+sd), width=0.3) +
    geom_text(aes(label=n, 
                  y= 0, 
                  x= Genotype),
              size=2) +
    theme_bw()
  
  plot
  
  dat_reference_genotypes <- subset(dat_stat, 
                                    dat_stat$Genotype == "Am" |
                                      dat_stat$Genotype == "ND")
  
  names(dat_reference_genotypes)[names(dat_reference_genotypes) == "mean"] <- "ref_mean"
  
  dat_stat <- merge(dat_stat, dat_reference_genotypes[,c(2,3)],
                    by="GenoCode")
  
  
  dat_stat$ref_ratio <- dat_stat$mean / dat_stat$ref_mean
  
  dat_stat$mean <- round(dat_stat$mean, 2)
  dat_stat$sd <- round(dat_stat$sd, 2)
  dat_stat$ref_ratio <- round(dat_stat$ref_ratio, 2)
  
  dat_stat <- dat_stat[,-8]
  
  
  PlotQQ(dat_aktuell$measurements)
  best <- bestNormalize(dat_aktuell$measurements)
  dat_aktuell$measurements_transformed <- best$x.t
  PlotQQ(dat_aktuell$measurements_transformed)
  getwd()
  saveRDS(best, file = paste0("normalizationMethod_",
                              current_param,
                              ".RData"))
  
  
  pvalues_all <- data.frame()
  
   cultivar <- "Am"
  
  for (cultivar in levels(dat_aktuell$GenoCode)) {
    print(cultivar)
    
    current_cultivar <- subset(dat_aktuell, dat_aktuell$GenoCode == cultivar)
    
    #  with random effect
    current_cultivar$random_effect <- current_cultivar$Genotype:current_cultivar$Plant
    fit1 <- lmer(measurements_transformed ~ Genotype * (1|random_effect), data=current_cultivar)
    #      fit2 <- lm(measurements_transformed ~ Genotype, data=current_cultivar)
    #      lrtest(fit1, fit2)
    #     hnp(fit1, halfnormal=FALSE, paint.out=TRUE)
    fit <- fit1
    
    emm <- emmeans(fit, specs = "Genotype", contr = "dunnett") 
    emm
    
    emm_df <- as.data.frame(emm$contrasts)
    
    emm_df <- emm_df %>%
      mutate(
        asterics = case_when(
          p.value <= 0.001 ~ "***",
          p.value <= 0.01 ~ "**",
          p.value <= 0.05 ~ "*",
          TRUE ~ ""
        )
      ) 
    
    emm_df$Genotype <- gsub(" - .*", "", emm_df$contrast)
    
    pvalues_all <- rbind(pvalues_all, emm_df[,c(6,7,8)])
    
  }
  
  
  dat_summary <- merge(dat_stat, pvalues_all,
                       by="Genotype",
                       all.x=TRUE)
  
  return(list(
    dat_summary,
    plot)
  )
}


levels(dat$Measurement_type)
            
######### RootHair_area_squaremm
current_param <- "RootHair_area_squaremm"
list_plot_summary <- create_stat(current_param = current_param)
dat_summary <- list_plot_summary[[1]]
dat_summary
plot <- list_plot_summary[[2]]
plot
write_xlsx(dat_summary, path = paste0("dataSummary_forHeatmap_", current_param,".xlsx"))

            
######### RootBody_area_squaremm
current_param <- "RootBody_area_squaremm"
list_plot_summary <- create_stat(current_param = current_param)
dat_summary <- list_plot_summary[[1]]
dat_summary
plot <- list_plot_summary[[2]]
plot
write_xlsx(dat_summary, path = paste0("dataSummary_forHeatmap_", current_param,".xlsx"))


######### RootHair_length_mm
current_param <- "RootHair_length_microm"
list_plot_summary <- create_stat(current_param = current_param)
dat_summary <- list_plot_summary[[1]]
dat_summary
plot <- list_plot_summary[[2]]
plot
write_xlsx(dat_summary, path = paste0("dataSummary_forHeatmap_", current_param,".xlsx"))

            
            
            
            
            
            
            
            
            
            
            
            
            
            
            


            
            
            
