# Supplementary material for: Morphological and hormonal diversity in rose (Rosa hybrida L.) and potato (Solanum tuberosum L.) Ri genotypes: A comparative study
Source: PLoS One. 2026 Apr 15;21(4):e0345941. doi: 10.1371/journal.pone.0345941 (PMC13082669; doi:10.1371/journal.pone.0345941)
Supplement: S5 File — RStudio scripts for statistical analysis and creation of graphics. (ZIP) [file pone.0345941.s005.zip › Morphological analyses/0 ShootNumber.R]

library(tidyr)
library(writexl)
library(readxl)
library(dplyr)
library(ggplot2)
library(patchwork)
library(DescTools)
library(bestNormalize)
library(lme4)
library(lmtest)
library(hnp)
library(performance)
library(see)
library(emmeans)
library(multcomp)
library(multcompView)
library(ggsignif)
library(tidyr)


#####################################################################
# Change strings
      dat <- as.data.frame(read_excel("../S1_Raw_Data.xlsx",
                                      sheet = "In_vivo_internodes"))
      
      FileName_PlotAndNormalization = "ShootNumber"
      
      # rename Y value for code reusage
      dat$measurements <- dat$Shoot_num


      dat <- drop_na(dat)
      

      
      GenoCode_list <- list(
        Am = "Am",
        Am1 = "Am",
        Am2 = "Am",
        Am3 = "Am",
        Am4 = "Am",
        Am5 = "Am",
        Am6 = "Am",
        ND = "ND",
        ND1 = "ND",
        ND2 = "ND",
        Ds = "Ds",
        Ds_noRi = "Ds",
        Ds1 = "Ds",
        Ds2 = "Ds",
        Ds3 = "Ds",
        Ds4 = "Ds"
      )
    
  
    
    # Genotyp_code hinzufuegen von liste
    dat$GenoCode <- sapply(dat$Genotype, function(x) {
      for (name in names(GenoCode_list)) {
        if (x == name) {
          return(GenoCode_list[[name]])
        }
      }
      return("unknown")
    })
    
    str(dat)
    factor_vector <- c(1,2,7)
    dat[,factor_vector] <- lapply(dat[,factor_vector],as.factor)
    str(dat)

#####################################################################


      
#      dat <- subset(dat, dat$Genotype != "Ds_noRi")


    # stat fuer plot erstellen
    dat_stat <- dat %>%
      group_by(Genotype, GenoCode) %>%
      summarise(mean = mean(measurements),
                sd = sd(measurements),
                n = n(),
                min = min(measurements),
                max = max(measurements))
    
    
    plot <- ggplot(data=dat_stat, aes(x=Genotype, y=mean)) +
      facet_grid(~GenoCode, scales = "free_x") +
      geom_bar(stat="identity") +
      geom_errorbar(aes(ymin=mean-sd, ymax=mean+sd), width=0.3) +
      geom_text(aes(label=n, 
                    y= -1, 
                    x= Genotype),
                size=2) +
      theme_bw()
    
    plot
    
    
    dat_reference_genotypes <- subset(dat_stat, 
                                      dat_stat$Genotype == "Am" |
                                        dat_stat$Genotype == "Ds" |
                                        dat_stat$Genotype == "ND")
    
    names(dat_reference_genotypes)[names(dat_reference_genotypes) == "mean"] <- "ref_mean"
    
    dat_stat <- merge(dat_stat, dat_reference_genotypes[,c(2,3)],
                      by="GenoCode")
    
    
    dat_stat$ref_ratio <- dat_stat$mean / dat_stat$ref_mean
    
    dat_stat$mean <- round(dat_stat$mean, 2)
    dat_stat$sd <- round(dat_stat$sd, 2)
    dat_stat$ref_ratio <- round(dat_stat$ref_ratio, 2)
    
    dat_stat <- dat_stat[,-8]
        
        
# Statistics
        
        # all against control
               
            
      
                levels(dat$GenoCode)
                
                pvalues_all <- data.frame()
                
                cultivar <- "Ds"
                
                for (cultivar in levels(dat$GenoCode)) {
                  
                  current_cultivar <- subset(dat, dat$GenoCode == cultivar)
                  
                  fit <- glm(measurements ~ Genotype, data = current_cultivar, family = quasipoisson())
                  
                  summary(fit)
                  
                  hnp(fit, halfnormal=FALSE, paint.out=TRUE)
                  
                  emm <- emmeans(fit, specs = "Genotype", contr = "dunnett") 
                  emm
                  
                  emm_df <- as.data.frame(emm$contrasts)
                  
                  emm_df <- emm_df %>%
                    mutate(
                      asterics = case_when(
                        p.value <= 0.001 ~ "***",
                        p.value <= 0.01 ~ "**",
                        p.value <= 0.05 ~ "*",
                        TRUE ~ ""
                      )
                    ) 
                  
                  emm_df$Genotype <- gsub(" - .*", "", emm_df$contrast)
                  
                  pvalues_all <- rbind(pvalues_all, emm_df[,c(6,7,8)])
                  
                }
                
                
                dat_summary <- merge(dat_stat, pvalues_all,
                                     by="Genotype",
                                     all.x=TRUE)
                
                plot
                
                write_xlsx(dat_summary, path = paste0("dataSummary_forHeatmap_", FileName_PlotAndNormalization,".xlsx"))
                
                
                
                


        
        
        
        
