# Supplementary material for: Morphological and hormonal diversity in rose (Rosa hybrida L.) and potato (Solanum tuberosum L.) Ri genotypes: A comparative study
Source: PLoS One. 2026 Apr 15;21(4):e0345941. doi: 10.1371/journal.pone.0345941 (PMC13082669; doi:10.1371/journal.pone.0345941)
Supplement: S5 File — RStudio scripts for statistical analysis and creation of graphics. (ZIP) [file pone.0345941.s005.zip › Morphological analyses/0 TuberParams.R]

library(tidyr)
library(writexl)
library(readxl)
library(dplyr)
library(ggplot2)
library(patchwork)
library(DescTools)
library(bestNormalize)
library(lme4)
library(lmtest)
library(hnp)
library(performance)
library(see)
library(emmeans)
library(multcomp)
library(multcompView)
library(ggsignif)


#####################################################################
# Tuber Mass
# Change strings
      dat <- as.data.frame(read_excel("../S1_Raw_Data.xlsx",
                                      sheet = "In_vivo_tubers"))

      
      FileName_PlotAndNormalization = "TuberMass"
      
      # rename Y value for code reusage
      dat$measurements <- dat$Tuber_mass_g
      dat$measurements <- as.numeric(dat$measurements)
      
      
    str(dat)
    factor_vector <- c(1,2)
    dat[,factor_vector] <- lapply(dat[,factor_vector],as.factor)
    str(dat)

#####################################################################


      
 #     dat <- subset(dat, dat$Genotype != "Ds_noRi")
    dat <- drop_na(dat)

    dat$GenoCode <- "Ds"
    
    
    # stat fuer plot erstellen
    dat_stat <- dat %>%
      group_by(Genotype, GenoCode) %>%
      summarise(mean = mean(measurements),
                sd = sd(measurements),
                n = n(),
                min = min(measurements),
                max = max(measurements))
    
    
    plot <- ggplot(data=dat_stat, aes(x=Genotype, y=mean)) +
      facet_grid(~GenoCode, scales = "free_x") +
      geom_bar(stat="identity") +
      geom_errorbar(aes(ymin=mean-sd, ymax=mean+sd), width=0.3) +
      geom_text(aes(label=n, 
                    y= -1, 
                    x= Genotype),
                size=2) +
      theme_bw()
    
    plot
    
    
    
    dat_reference_genotypes <- subset(dat_stat, 
                                        dat_stat$Genotype == "Ds" )
    
    names(dat_reference_genotypes)[names(dat_reference_genotypes) == "mean"] <- "ref_mean"
    
    dat_stat <- merge(dat_stat, dat_reference_genotypes[,c(2,3)],
                      by="GenoCode")
    
    
    dat_stat$ref_ratio <- dat_stat$mean / dat_stat$ref_mean
    
    dat_stat$mean <- round(dat_stat$mean, 2)
    dat_stat$sd <- round(dat_stat$sd, 2)
    dat_stat$ref_ratio <- round(dat_stat$ref_ratio, 2)
    
    dat_stat <- dat_stat[,-8]
    

        
# Statistics
        
        # all against control
                PlotQQ(dat$measurements)
                
                best <- bestNormalize(dat$measurements)
                
                FileName_PlotAndNormalization
                
                # best <- readRDS(paste0("normalizationMethod_",
                #                           FileName_PlotAndNormalization,
                #                           ".RData"))
                # 
                # best
                
                dat$measurements_transformed <- best$x.t
                PlotQQ(dat$measurements_transformed)
                
                saveRDS(best, file = paste0("normalizationMethod_",
                                            FileName_PlotAndNormalization,
                                            ".RData"))
                
                dat$random_effect <- dat$Genotype:dat$Plant
                
                fit1 <- lmer(measurements_transformed ~ Genotype * (1|random_effect), data=dat)
                fit2 <- lm(measurements_transformed ~ Genotype, data=dat)
                
                AIC(fit1, fit2)
                lrtest(fit1, fit2)
                
                hnp(fit1, halfnormal=FALSE, paint.out=TRUE)
                hnp(fit2, halfnormal=FALSE, paint.out=TRUE)
                
                
                fit <- fit2

                emm <- emmeans(fit, specs = "Genotype", contr = "dunnett") 
                emm
                
                emm_df <- as.data.frame(emm$contrasts)
                
                emm_df <- emm_df %>%
                  mutate(
                    asterics = case_when(
                      p.value <= 0.001 ~ "***",
                      p.value <= 0.01 ~ "**",
                      p.value <= 0.05 ~ "*",
                      TRUE ~ ""
                    )
                  ) 
                
                emm_df$Genotype <- gsub(" - .*", "", emm_df$contrast)
 
                dat_summary <- merge(dat_stat, emm_df[,c(6,7,8)],
                                     by="Genotype",
                                     all.x=TRUE)
                
                plot
                
                write_xlsx(dat_summary, path = paste0("dataSummary_forHeatmap_", FileName_PlotAndNormalization,".xlsx"))
                
           
                
                

#####################################################################
# Tuber Number
            # Change strings
            dat <- as.data.frame(read_excel("../S1_Raw_Data.xlsx",
                                            sheet = "In_vivo_tubers"))

            FileName_PlotAndNormalization = "TuberNumber"
            
            dat <- dat %>%
              group_by(Genotype, Plant) %>%
              summarise(measurements = n())
            
            dat <- as.data.frame(dat)
            
          
            str(dat)
            factor_vector <- c(1,2)
            dat[,factor_vector] <- lapply(dat[,factor_vector],as.factor)
            str(dat)
            
            #####################################################################
            
            
         
            
     #       dat <- subset(dat, dat$Genotype != "Ds_noRi")
            
            dat <- drop_na(dat)
            
            dat$GenoCode <- "Ds"
            
            
            
            # stat fuer plot erstellen
            dat_stat <- dat %>%
              group_by(Genotype, GenoCode) %>%
              summarise(mean = mean(measurements),
                        sd = sd(measurements),
                        n = n(),
                        min = min(measurements),
                        max = max(measurements))
            
            
            plot <- ggplot(data=dat_stat, aes(x=Genotype, y=mean)) +
              facet_grid(~GenoCode, scales = "free_x") +
              geom_bar(stat="identity") +
              geom_errorbar(aes(ymin=mean-sd, ymax=mean+sd), width=0.3) +
              geom_text(aes(label=n, 
                            y= -1, 
                            x= Genotype),
                        size=2) +
              theme_bw()
            
            plot
            
            
            
            dat_reference_genotypes <- subset(dat_stat, 
                                                dat_stat$Genotype == "Ds")
            
            names(dat_reference_genotypes)[names(dat_reference_genotypes) == "mean"] <- "ref_mean"
            
            dat_stat <- merge(dat_stat, dat_reference_genotypes[,c(2,3)],
                              by="GenoCode")
            
            
            dat_stat$ref_ratio <- dat_stat$mean / dat_stat$ref_mean
            
            dat_stat$mean <- round(dat_stat$mean, 2)
            dat_stat$sd <- round(dat_stat$sd, 2)
            dat_stat$ref_ratio <- round(dat_stat$ref_ratio, 2)
            
            dat_stat <- dat_stat[,-8]
            
            
            # Statistics


            fit <- glm(measurements ~ Genotype, data = dat, family = quasipoisson())
            
            summary(fit)

            hnp(fit, halfnormal=FALSE, paint.out=TRUE)
            
            
            emm <- emmeans(fit, specs = "Genotype", contr = "dunnett") 
            emm
            
            emm_df <- as.data.frame(emm$contrasts)
            
            emm_df <- emm_df %>%
              mutate(
                asterics = case_when(
                  p.value <= 0.001 ~ "***",
                  p.value <= 0.01 ~ "**",
                  p.value <= 0.05 ~ "*",
                  TRUE ~ ""
                )
              ) 
            
            emm_df$Genotype <- gsub(" - .*", "", emm_df$contrast)
            
            dat_summary <- merge(dat_stat, emm_df[,c(6,7,8)],
                                 by="Genotype",
                                 all.x=TRUE)
            
            plot
            
            write_xlsx(dat_summary, path = paste0("dataSummary_forHeatmap_", FileName_PlotAndNormalization,".xlsx"))
            
            
            
            
            
            
            
            
