# Supplementary material for: Morphological and hormonal diversity in rose (Rosa hybrida L.) and potato (Solanum tuberosum L.) Ri genotypes: A comparative study
Source: PLoS One. 2026 Apr 15;21(4):e0345941. doi: 10.1371/journal.pone.0345941 (PMC13082669; doi:10.1371/journal.pone.0345941)
Supplement: S5 File — RStudio scripts for statistical analysis and creation of graphics. (ZIP) [file pone.0345941.s005.zip › Morphological analyses/1 RootHairs_multiplePlots_supplementResults.R]

library(writexl)
library(readxl)
library(dplyr)
library(ggplot2)
library(patchwork)
library(DescTools)
library(bestNormalize)
library(lme4)
library(lmtest)
library(hnp)
library(performance)
library(see)
library(emmeans)
library(multcomp)
library(multcompView)
library(ggsignif)
library(tidyr)
library(reshape2)
library(pheatmap)
library(RColorBrewer)
library(tidyverse)

# Data:
    # to control p values and asterics
    # mean, sd, n, min, max
    # ratio-to-control with two values after comma


#####################################################################
dat_all <- data.frame()


dat <- as.data.frame(read_excel("dataSummary_forHeatmap_RootBody_area_squaremm.xlsx"))
dat$measurement <- "RootBody_area_squaremm"
dat_all <- rbind(dat_all, dat)

dat <- as.data.frame(read_excel("dataSummary_forHeatmap_RootHair_area_squaremm.xlsx"))
dat$measurement <- "RH_area_squaremm"
dat_all <- rbind(dat_all, dat)

dat <- as.data.frame(read_excel("dataSummary_forHeatmap_RootHair_length_microm.xlsx"))
dat$measurement <- "RH_length_microm"
dat_all <- rbind(dat_all, dat)

dat <- as.data.frame(read_excel("dataSummary_forHeatmap_RootHairNumber.xlsx"))
dat$measurement <- "RH_number"
dat_all <- rbind(dat_all, dat)


#####################################################################

Ri_insert_list <- list(
  Am = "None",
  Am1 = "TL",
  Am2 = "TL",
  Am3 = "TL",
  Am4 = "TL+TR",
  Am5 = "TL+TR",
  Am6 = "TL+TR",
  ND = "None",
  ND1 = "TL+TR",
  ND2 = "TL+TR",
  Ds = "None",
  Ds_noRi = "None",
  Ds1 = "TL",
  Ds2 = "TL",
  Ds3 = "TL+TR",
  Ds4 = "TL+TR"
)

GenoCode_list <- list(
  Am = "Am",
  Am1 = "Am",
  Am2 = "Am",
  Am3 = "Am",
  Am4 = "Am",
  Am5 = "Am",
  Am6 = "Am",
  ND = "ND",
  ND1 = "ND",
  ND2 = "ND",
  Ds = "Ds",
  Ds_noRi = "Ds",
  Ds1 = "Ds",
  Ds2 = "Ds",
  Ds3 = "Ds",
  Ds4 = "Ds"
)

# Insert hinzufuegen von liste
dat_all$Ri_integration <- sapply(dat_all$Genotype, function(x) {
  for (name in names(Ri_insert_list)) {
    if (x == name) {
      return(Ri_insert_list[[name]])
    }
  }
  return("unknown")
})

# Genotyp_code hinzufuegen von liste
dat_all$GenoCode <- sapply(dat_all$Genotype, function(x) {
  for (name in names(GenoCode_list)) {
    if (x == name) {
      return(GenoCode_list[[name]])
    }
  }
  return("unknown")
})


str(dat_all)
factor_vector <- c(1,2,11, 12)
dat_all[,factor_vector] <- lapply(dat_all[,factor_vector],as.factor)
str(dat_all)


# dat umformatieren

levels(dat_all$Genotype)
levels(dat_all$Ri_integration)


dat_all$GenoCode_easy <- dat_all$GenoCode
# Umbenennung
levels(dat_all$GenoCode)
levels(dat_all$GenoCode) <- c("italic('Rosa')*textstyle(' Am')",
                          "italic('Rosa')*textstyle(' ND')")
levels(dat_all$GenoCode)

levels(dat_all$measurement)
dat_all <- dat_all %>%
  mutate(measurement = fct_relevel(measurement, 
                                   "RH_number" ,
                                   "RH_length_microm" ,
                                   "RH_area_squaremm",
                                   "RootBody_area_squaremm"
                                   ))
levels(dat_all$measurement)


# Create a function for the text elements
add_text_elements <- function(data) {
  list(
    geom_text(data = data,
              aes(label = n,
                  y = -max(mean+sd)*0.04,
                  x = Genotype),
              size = 2),
    geom_text(data = data,
              aes(label = asterics,
                  y = mean + sd + max(mean+sd)*0.02,
                  x = Genotype),
              size = 3)
  )
}


# Plot
cbPalette <- c("#999999", "#56B4E9")


plot <- ggplot(data=dat_all, aes(x=Genotype, y=mean)) +
  facet_grid(measurement~GenoCode, scales = "free", 
             labeller = labeller(
               measurement = c(
                 RH_number = "Root hair number [n]",
                 RH_length_microm = "Root hair length [µm]",
                 RootBody_area_squaremm = "Root body area [mm²]",
                 RH_area_squaremm = "Root hair area [mm²]"
               ),
               GenoCode = label_parsed),
             switch = "y"
             ) +
  geom_bar(stat="identity",
           aes(fill=Ri_integration)) +
#  geom_errorbar(aes(ymin=mean-sd, ymax=mean+sd), width=0.3) +
  geom_errorbar(aes(ymin = pmax(mean-sd, 0),
                    ymax = mean+sd),
                width=0.3,
                linewidth = 0.2) +
  scale_fill_manual(values=cbPalette) +
  labs(x="Genotype",
       y="",
       fill="Ri integration") +

  map(levels(dat_all$measurement), 
      ~add_text_elements(dat_all %>% filter(measurement == .x))) +

  theme(panel.background = element_rect(fill = "white", colour = "grey50"), 
        panel.grid.major = element_line(colour = "grey", linewidth=0.2),
        panel.grid.major.x = element_blank(),
        strip.background = element_blank(),
        axis.title = element_text(size=10),
        axis.text = element_text(size=7),
        legend.key.size = unit(0.5, 'cm'),
        legend.title = element_text(size=8),
        legend.text = element_text(size=7),
        strip.text = element_text(size=8),
        strip.placement = "outside",
        strip.switch.pad.wrap = unit(-4, "pt"),
        legend.position = "bottom"
        )

plot


ggsave(filename="RootHairsMultiplePlots.jpg", plot = last_plot(), width = 8.5, height = 16, units = "cm")


    
