# Supplementary material for: Morphological and hormonal diversity in rose (Rosa hybrida L.) and potato (Solanum tuberosum L.) Ri genotypes: A comparative study
Source: PLoS One. 2026 Apr 15;21(4):e0345941. doi: 10.1371/journal.pone.0345941 (PMC13082669; doi:10.1371/journal.pone.0345941)
Supplement: S5 File — RStudio scripts for statistical analysis and creation of graphics. (ZIP) [file pone.0345941.s005.zip › Morphological analyses/1 TuberParams_multiplePlots_supplementResults.R]

library(writexl)
library(readxl)
library(dplyr)
library(ggplot2)
library(patchwork)
library(DescTools)
library(bestNormalize)
library(lme4)
library(lmtest)
library(hnp)
library(performance)
library(see)
library(emmeans)
library(multcomp)
library(multcompView)
library(ggsignif)
library(tidyr)
library(reshape2)
library(pheatmap)
library(RColorBrewer)
library(tidyverse)

# Data:
    # to control p values and asterics
    # mean, sd, n, min, max
    # ratio-to-control with two values after comma


#####################################################################
dat_all <- data.frame()


dat <- as.data.frame(read_excel("dataSummary_forHeatmap_TuberMass.xlsx"))
dat$measurement <- "TuberMass"
dat_all <- rbind(dat_all, dat)

dat <- as.data.frame(read_excel("dataSummary_forHeatmap_TuberNumber.xlsx"))
dat$measurement <- "TuberNumber"
dat_all <- rbind(dat_all, dat)


#####################################################################


Ri_insert_list <- list(
  Ds = "None",
  Ds_noRi = "None",
  Ds1 = "TL",
  Ds2 = "TL",
  Ds3 = "TL+TR",
  Ds4 = "TL+TR"
)


# Insert hinzufuegen von liste
dat_all$Ri_integration <- sapply(dat$Genotype, function(x) {
  for (name in names(Ri_insert_list)) {
    if (x == name) {
      return(Ri_insert_list[[name]])
    }
  }
  return("unknown")
})


str(dat_all)
factor_vector <- c(1,2,11, 12)
dat_all[,factor_vector] <- lapply(dat_all[,factor_vector],as.factor)
str(dat_all)


# dat umformatieren

levels(dat_all$Genotype)
levels(dat_all$Ri_integration)


dat_all$GenoCode_easy <- dat_all$GenoCode
# Umbenennung
levels(dat_all$GenoCode) <- c("italic('S. tuberosum')*textstyle(' Ds')")
levels(dat_all$GenoCode)


dat_all <- subset(dat_all, dat_all$Genotype != "Ds_noRi")


# Plot
cbPalette <- c("#999999", "#E69F00", "#56B4E9")

plot <- ggplot(data=dat_all, aes(x=Genotype, y=mean)) +
  facet_wrap(~measurement, scales = "free_y", nrow = 1, 
             strip.position = "left", 
             labeller = as_labeller(c(TuberMass = "Tuber mass [g]", TuberNumber = "Tuber number [n]") ) )  +
  geom_errorbar(aes(ymin = mean-0.5,
                    ymax = mean+sd),
                width=0.3,
                linewidth = 0.2) +
  geom_bar(stat="identity",
           aes(fill=Ri_integration)) +

  scale_fill_manual(values=cbPalette) +
  labs(x="Genotype",
       y="",
       fill="Ri integration") +

  # TuberMass facet
  geom_text(data = . %>% filter(measurement == "TuberMass"),
            aes(label=n,
                y= -max(mean+sd)*0.04,
                x= Genotype),
            size=2) +
  geom_text(data = . %>% filter(measurement == "TuberMass"),
            aes(label = asterics, 
                y = mean + sd + max(mean+sd)*0.02,
                x = Genotype),
            size = 3) +
  
  # Tuber number facet
  geom_text(data = . %>% filter(measurement == "TuberNumber"),
            aes(label=n,
                y= -max(mean+sd)*0.04,
                x= Genotype),
            size=2) +
  geom_text(data = . %>% filter(measurement == "TuberNumber"),
            aes(label = asterics, 
                y = mean + sd + max(mean+sd)*0.02,
                x = Genotype),
            size = 3) +
  
  theme(panel.background = element_rect(fill = "white", colour = "grey50"), 
        #panel.border = element_blank(),
        panel.grid.major = element_line(colour = "grey", linewidth=0.2),
        panel.grid.major.x = element_blank(),
        strip.background = element_blank(),
        axis.title = element_text(size=10),
        axis.text = element_text(size=7),
        legend.key.size = unit(0.5, 'cm'),
        legend.title = element_text(size=8),
        legend.text = element_text(size=7),
        strip.text = element_text(size=8),
        strip.placement = "outside",
        strip.switch.pad.wrap = unit(-3, "pt")
        )

plot


ggsave(filename="TuberMultiplePlots.jpg", plot = plot, width = 18, height = 8, units = "cm")

ggsave(filename="TuberMultiplePlots.pdf", plot = plot, width = 18, height = 8, units = "cm")


    
