# Supplementary material for: Morphological and hormonal diversity in rose (Rosa hybrida L.) and potato (Solanum tuberosum L.) Ri genotypes: A comparative study
Source: PLoS One. 2026 Apr 15;21(4):e0345941. doi: 10.1371/journal.pone.0345941 (PMC13082669; doi:10.1371/journal.pone.0345941)
Supplement: S5 File — RStudio scripts for statistical analysis and creation of graphics. (ZIP) [file pone.0345941.s005.zip › Morphological analyses/2 Combine all parameters.R]

library(writexl)
library(readxl)
library(dplyr)


dat_all <- data.frame()


####


dat <- as.data.frame(read_excel("output/dataSummary_forHeatmap_InternodeLength.xlsx"))
dat$measurement <- "Internode length [mm]"
dat_all <- rbind(dat_all, dat)

dat <- as.data.frame(read_excel("output/dataSummary_forHeatmap_ShootNumber.xlsx"))
dat$measurement <- "Shoot number"
dat_all <- rbind(dat_all, dat)

####

dat <- as.data.frame(read_excel("output/dataSummary_forHeatmap_CompoundLeaf_length_mm.xlsx"))
dat$measurement <- "Compound leaf length [mm]"
dat_all <- rbind(dat_all, dat)

dat <- as.data.frame(read_excel("output/dataSummary_forHeatmap_Petiole_length_mm.xlsx"))
dat$measurement <- "Petiole length [mm]"
dat_all <- rbind(dat_all, dat)

dat <- as.data.frame(read_excel("output/dataSummary_forHeatmap_Terminal_Leaflet_length_mm.xlsx"))
dat$measurement <- "Leaflet length [mm]"
dat_all <- rbind(dat_all, dat)

dat <- as.data.frame(read_excel("output/dataSummary_forHeatmap_Terminal_Leaflet_width_mm.xlsx"))
dat$measurement <- "Leaflet width [mm]"
dat_all <- rbind(dat_all, dat)


#####
dat <- as.data.frame(read_excel("output/dataSummary_forHeatmap_RootNumber.xlsx"))
dat$measurement <- "In vitro root number"
dat_all <- rbind(dat_all, dat)

dat <- as.data.frame(read_excel("output/dataSummary_forHeatmap_AverageRootLengthPerPlantlet.xlsx"))
dat$measurement <- "In vitro root length [mm]"
dat_all <- rbind(dat_all, dat)

#################################################################################


# dry mass shoot and root
dat <- as.data.frame(read_excel("output/dataSummary_forHeatmap_Drymass_Root.xlsx"))
dat$measurement <- "Drymass root [g]"
dat_all <- rbind(dat_all, dat)

dat <- as.data.frame(read_excel("output/dataSummary_forHeatmap_Drymass_Shoot.xlsx"))
dat$measurement <- "Drymass shoot [g]"
dat_all <- rbind(dat_all, dat)

# tuber
dat <- as.data.frame(read_excel("output/dataSummary_forHeatmap_TuberMass.xlsx"))
dat$measurement <- "Tuber mass [g]"
dat_all <- rbind(dat_all, dat)

dat <- as.data.frame(read_excel("output/dataSummary_forHeatmap_TuberNumber.xlsx"))
dat$measurement <- "Tuber number"
dat_all <- rbind(dat_all, dat)


# root hairs

dat <- as.data.frame(read_excel("output/dataSummary_forHeatmap_RootBody_area_squaremm.xlsx"))
dat$measurement <- "Root body area [mm²]"
dat_all <- rbind(dat_all, dat)

dat <- as.data.frame(read_excel("output/dataSummary_forHeatmap_RootHair_area_squaremm.xlsx"))
dat$measurement <- "Root hair area [mm²]"
dat_all <- rbind(dat_all, dat)

dat <- as.data.frame(read_excel("output/dataSummary_forHeatmap_RootHair_length_microm.xlsx"))
dat$measurement <- "Root hair length [µm]"
dat_all <- rbind(dat_all, dat)

dat <- as.data.frame(read_excel("output/dataSummary_forHeatmap_RootHairNumber.xlsx"))
dat$measurement <- "Root hair number"
dat_all <- rbind(dat_all, dat)


dat <- dat_all

###############################################################################

dat <- dat[,-c(6,7)]

colnames(dat)

# change col name
dat <- dat %>% 
  rename(
    Species = GenoCode,
    Mean = mean,
    SD = sd,
    'Ratio to reference genotype' = ref_ratio,
    'P value' = p.value,
    Asterics = asterics,
    'Measurement type' = measurement
  )

dat$Species <- as.factor(dat$Species)
levels(dat$Species)

dat$Species <- recode(dat$Species, 
                         "Am" = "Rosa Am",
                         "Ds" = "S. tuberosum Ds",
                         "ND" = "Rosa ND")

x <- dat

dat <- x

dat$`P value` <- formatC(dat$`P value`, digits=2, format="e")

write_xlsx(dat, path = "output/dataSummary_allMeasurements.xlsx")
