# Supplementary material for: Morphological and hormonal diversity in rose (Rosa hybrida L.) and potato (Solanum tuberosum L.) Ri genotypes: A comparative study
Source: PLoS One. 2026 Apr 15;21(4):e0345941. doi: 10.1371/journal.pone.0345941 (PMC13082669; doi:10.1371/journal.pone.0345941)
Supplement: S5 File — RStudio scripts for statistical analysis and creation of graphics. (ZIP) [file pone.0345941.s005.zip › Morphological analyses/3 Morphology_heatmap.R]

library(writexl)
library(readxl)
library(dplyr)
library(ggplot2)
library(patchwork)
library(DescTools)
library(bestNormalize)
library(lme4)
library(lmtest)
library(hnp)
library(performance)
library(see)
library(emmeans)
library(multcomp)
library(multcompView)
library(ggsignif)
library(tidyr)
library(reshape2)
library(pheatmap)
library(RColorBrewer)
library(tidyverse)

# Data:
    # to control p values and asterics
    # mean, sd, n, min, max
    # ratio-to-control with two values after comma


#####################################################################
dat_all <- data.frame()


####


dat <- as.data.frame(read_excel("output/dataSummary_forHeatmap_InternodeLength.xlsx"))
dat$measurement <- "Internode length"
dat_all <- rbind(dat_all, dat)

dat <- as.data.frame(read_excel("output/dataSummary_forHeatmap_ShootNumber.xlsx"))
dat$measurement <- "Shoot number"
dat_all <- rbind(dat_all, dat)

####

dat <- as.data.frame(read_excel("output/dataSummary_forHeatmap_CompoundLeaf_length_mm.xlsx"))
dat$measurement <- "Compound leaf length"
dat_all <- rbind(dat_all, dat)

dat <- as.data.frame(read_excel("output/dataSummary_forHeatmap_Petiole_length_mm.xlsx"))
dat$measurement <- "Petiole length"
dat_all <- rbind(dat_all, dat)

dat <- as.data.frame(read_excel("output/dataSummary_forHeatmap_Terminal_Leaflet_length_mm.xlsx"))
dat$measurement <- "Leaflet length"
dat_all <- rbind(dat_all, dat)

dat <- as.data.frame(read_excel("output/dataSummary_forHeatmap_Terminal_Leaflet_width_mm.xlsx"))
dat$measurement <- "Leaflet width"
dat_all <- rbind(dat_all, dat)


#####
dat <- as.data.frame(read_excel("output/dataSummary_forHeatmap_RootNumber.xlsx"))
dat$measurement <- "In vitro root number"
dat_all <- rbind(dat_all, dat)

dat <- as.data.frame(read_excel("output/dataSummary_forHeatmap_AverageRootLengthPerPlantlet.xlsx"))
dat$measurement <- "In vitro root length"
dat_all <- rbind(dat_all, dat)


#####################################################################


str(dat_all)
factor_vector <- c(1,2,11)
dat_all[,factor_vector] <- lapply(dat_all[,factor_vector],as.factor)
str(dat_all)


dat_all <- subset(dat_all, dat_all$Genotype != "Am" &
                    dat_all$Genotype != "Ds" &
                    dat_all$Genotype != "ND" &
                    dat_all$Genotype != "Ds_noRi")

dat_all <- droplevels(dat_all)

dat_all$asterics <- replace(dat_all$asterics, is.na(dat_all$asterics), "")


# Create the heatmap matrix
heatmap_matrix <- dat_all[, c("Genotype", "measurement", "ref_ratio")]
heatmap_matrix <- tidyr::pivot_wider(heatmap_matrix, 
                                     names_from = "Genotype", 
                                     values_from = "ref_ratio")
colnames(heatmap_matrix)

column_order <- c("measurement", 
                  "Am1", "Am2", "Am3", "Am4", "Am5", "Am6",  # Am columns
                  "ND1", "ND2",                              # ND columns
                  "Ds1", "Ds2", "Ds3", "Ds4")                # Ds columns

heatmap_matrix <- heatmap_matrix[, column_order]


# Convert to matrix and set row names
mat <- as.matrix(heatmap_matrix[,-1])
rownames(mat) <- heatmap_matrix$measurement


# Create a display matrix that correctly matches ref_ratio with asterics
display_mat <- matrix(NA, nrow = nrow(mat), ncol = ncol(mat), 
                      dimnames = dimnames(mat))

for (i in 1:nrow(mat)) {
  for (j in 1:ncol(mat)) {
    # Find the row in the original dataframe that matches the current measurement and genotype
    match_row <- which(dat_all$measurement == rownames(mat)[i] & 
                         dat_all$Genotype == colnames(mat)[j])
    
    # Combine ref_ratio and asterics
    display_mat[i, j] <- paste0(mat[i, j], "\n", 
                                dat_all$asterics[match_row])
  }
}
display_mat <- as.data.frame(display_mat)

display_mat <- display_mat %>% 
  mutate_all(~gsub("NA", "", .))


# Create the heatmap

#old
#color_palette <- colorRampPalette(c("darkblue", "blue", "white", "red", "darkred"))(100)


color_palette <- colorRampPalette(c("#2A2AFE", "white", "#D60000"))(100)

#	max/min ist über alle Parameter hinweg das höchste Verhältnis	
#	Vergleich der Variabilität aller Parameter zueinander

heatmap <- pheatmap(mat, 
                    color = color_palette,
                    border_color = NA,
                    angle_col = 0,
                    scale = "none",
                    cluster_rows = FALSE,
                    cluster_cols = FALSE,
                    na_col = "grey",
                    breaks = c(
                      seq(0, 1, length.out = 51), 
                      seq(1.01, max(mat, na.rm = TRUE), length.out = 50)
                      ),
                    legend_breaks = c(0, 1, 2, 3),
                    display_numbers = display_mat,
                    fontsize_number = 8, # in den Zellen
                    cellheight = 25, 
                    cellwidth = 25,  
                    number_color = "black",
                    fontsize_col = 8,
                    fontsize_row = 10) # uebriger Text


filepath <- "heatmap/"


svg(paste0(filepath, "heatmap.svg"), width = 6.5, height = 3.5)
heatmap
dev.off()


    
